# Supplementary material for: Phenyl 4,6-di-O-acetyl-2,3-dide­oxy-1-thio-α-d-erythro-hex-2-enopyran­oside
Source: Acta Crystallogr Sect E Struct Rep Online. 2011 Oct 5;67(Pt 11):o2840–1. doi: 10.1107/S1600536811040165 (PMC3247579; doi:10.1107/S1600536811040165)
Supplement: Supplementary file 1 [file e-67-o2840-sup1.cif]

##############################################################################
#                                                                            #
# This CIF contains the data in a paper accepted for publication in          #
# Acta Crystallographica Section E. It conforms to the requirements of       #
# Notes for Authors for Acta Crystallographica Section E, and has been       #
# peer reviewed under the auspices of the IUCr Commission on Journals.       #
#                                                                            #
# Full details of the Crystallographic Information File format               #
# are given in the paper "The Crystallographic Information File (CIF):       #
# a New Standard Archive File for Crystallography" by S. R. Hall, F. H.      #
# Allen and I. D. Brown [Acta Cryst. (1991), A47, 655-685].                  #
#                                                                            #
# The current version of the core CIF dictionary is obtainable from          #
# ftp://ftp.iucr.org/pub/cif_core.dic.                                       #
#                                                                            #
# Software is freely available for graphical display of the structure(s)     #
# in this CIF. For information consult the CIF software page                 #
# http://www.iucr.org/resources/cif/software.                                #
#                                                                            #
# This file may be used for bona fide research purposes within the           #
# scientific community so long as proper attribution is given to the journal # 
# article from which it was obtained.                                        #
#                                                                            #
##############################################################################
data_global
_audit_creation_method     'WinGX routine CIF_UPDATE'
_audit_conform_dict_name     cif_core.dic
_audit_conform_dict_version     2.4
_journal_data_validation_number     ?
_journal_date_recd_electronic     2011-09-16
_journal_date_accepted     2011-09-29
_journal_name_full     'Acta Crystallographica, Section E'
_journal_year     2011
_journal_volume     67
_journal_issue     11
_journal_page_first     o2840
_journal_page_last     o2841
_journal_paper_category     QO
_journal_coeditor_code     FJ2451
loop_
    _publ_contact_author_name
    _publ_contact_author_address
    _publ_contact_author_email
    _publ_contact_author_fax
    _publ_contact_author_phone
    'Kinfe, Henok'
;
Research Center for Synthesis and Catalysis
Department of Chemistry
University of Johannesburg (APK Campus)
PO Box 524
Auckland Park
Johannesburg 2006
South Africa
;
;
hhkinfe@uj.ac.za
;
;
'+27-11-559 2819'
;
;
'+27-11 559 3918'
;
    'Muller, Alfred'
;
Research Center for Synthesis and Catalysis
Department of Chemistry
University of Johannesburg (APK Campus)
PO Box 524
Auckland Park
Johannesburg
2006
South Africa
;
;
mullera@uj.ac.za
;
;
'+27-11-559 2819'
;
;
'+27-11 559 2359'
;
_publ_section_title
;\
Phenyl
4,6-di-<i>O</i>-acetyl-2,3-dideoxy-1-thio-\a-<i>D</i>-<i>erythro</i>-hex-2-\
enopyranoside
;
loop_
    _publ_author_name
    _publ_author_address
    'Kinfe, Henok H.'
;
Research Center for Synthesis and Catalysis
Department of Chemistry
University of Johannesburg (APK Campus)
PO Box 524
Auckland Park
Johannesburg 2006
South Africa
;
    'Mebrahtu, Fanuel M.'
;
Research Center for Synthesis and Catalysis
Department of Chemistry
University of Johannesburg (APK Campus)
PO Box 524
Auckland Park
Johannesburg 2006
South Africa
;
    'Muller, Alfred'
;
Research Center for Synthesis and Catalysis
Department of Chemistry
University of Johannesburg (APK Campus)
PO Box 524
Auckland Park
Johannesburg 2006
South Africa
;
data_I
_audit_creation_method     'WinGX routine CIF_UPDATE'
_chemical_name_systematic
;
Phenyl 4,6-di-<i>O</i>-acetyl-2,3-dideoxy-1-thio-\a-D-<i>erythro</i>-hex-2-\
enopyranoside
;
_chemical_formula_moiety     'C16 H18 O5 S'
_chemical_formula_sum     'C16 H18 O5 S'
_chemical_formula_iupac     'C16 H18 O5 S'
_chemical_formula_weight     322.36
_symmetry_cell_setting     monoclinic
_symmetry_space_group_name_H-M     'P 21'
_symmetry_space_group_name_Hall     'P 2yb'
loop_
    _symmetry_equiv_pos_as_xyz
    'x, y, z'
    '-x, y+1/2, -z'
_cell_length_a     5.2330(4)
_cell_length_b     13.4700(10)
_cell_length_c     11.1760(9)
_cell_angle_alpha     90
_cell_angle_beta     97.291(2)
_cell_angle_gamma     90
_cell_volume     781.41(10)
_cell_formula_units_Z     2
_cell_measurement_reflns_used     7987
_cell_measurement_theta_min     3.02
_cell_measurement_theta_max     28.32
_cell_measurement_temperature     100(2)
_exptl_crystal_description     prism
_exptl_crystal_colour     colourless
_exptl_crystal_size_max     0.42
_exptl_crystal_size_mid     0.37
_exptl_crystal_size_min     0.27
_exptl_crystal_density_diffrn     1.37
_exptl_crystal_density_method     'not measured'
_exptl_crystal_F_000     340
_exptl_absorpt_coefficient_mu     0.228
_exptl_absorpt_correction_type     multi-scan
_exptl_absorpt_process_details
;
(SADABS; Bruker, 2008)
;
_exptl_absorpt_correction_T_min     0.9104
_exptl_absorpt_correction_T_max     0.9411
_exptl_special_details
;
The intensity data was collected on a Bruker <i>APEX</i> Duo 4 K KappaCCD
diffractometer using an exposure time of 10 s/frame. A total of 1490 frames
were collected with a frame width of 0.5\% covering up to \q = 28.36\% with
99.8% completeness accomplished.
;
_diffrn_ambient_temperature     100(2)
_diffrn_radiation_type     MoK\a
_diffrn_radiation_wavelength     0.71073
_diffrn_radiation_monochromator     graphite
_diffrn_measurement_device_type     'Bruker APEXII DUO 4K KappaCCD'
_diffrn_measurement_method     '\f and \w'
_diffrn_detector_area_resol_mean     8.4
_diffrn_reflns_number     10609
_diffrn_reflns_av_R_equivalents     0.0204
_diffrn_reflns_theta_min     1.84
_diffrn_reflns_theta_max     28.36
_diffrn_reflns_theta_full     28.36
_diffrn_measured_fraction_theta_max     0.998
_diffrn_measured_fraction_theta_full     0.998
_diffrn_reflns_limit_h_min     -6
_diffrn_reflns_limit_h_max     6
_diffrn_reflns_limit_k_min     -17
_diffrn_reflns_limit_k_max     17
_diffrn_reflns_limit_l_min     -14
_diffrn_reflns_limit_l_max     14
_diffrn_standards_number     0
_diffrn_standards_interval_count     0
_diffrn_standards_interval_time     0
_diffrn_standards_decay_%     0
_refine_special_details
;
Refinement of <i>F</i>^2^ against ALL reflections. The weighted <i>R</i>-factor
<i>wR</i> and goodness of fit <i>S</i> are based on <i>F</i>^2^, conventional
<i>R</i>-factors <i>R</i> are based on <i>F</i>, with <i>F</i> set to zero for
negative <i>F</i>^2^. The threshold expression of <i>F</i>^2^ >
\s(<i>F</i>^2^) is used only for calculating <i>R</i>-factors(gt) <i>etc</i>.
and is not relevant to the choice of reflections for refinement.
<i>R</i>-factors based on <i>F</i>^2^ are statistically about twice as large
as those based on <i>F</i>, and <i>R</i>- factors based on ALL data will be
even larger.
;
_reflns_number_total     3839
_reflns_number_gt     3771
_reflns_threshold_expression     I>2sigma(I)
_refine_ls_structure_factor_coef     Fsqd
_refine_ls_matrix_type     full
_refine_ls_R_factor_all     0.0253
_refine_ls_R_factor_gt     0.0247
_refine_ls_wR_factor_ref     0.0658
_refine_ls_goodness_of_fit_ref     1.056
_refine_ls_restrained_S_all     1.056
_refine_ls_number_reflns     3839
_refine_ls_number_parameters     201
_refine_ls_number_restraints     1
_refine_ls_hydrogen_treatment     constr
_refine_ls_weighting_scheme     calc
_refine_ls_weighting_details
         'calc w=1/[\s^2^(Fo^2^)+(0.0412P)^2^+0.0965P] where P=(Fo^2^+2Fc^2^)/3'
_atom_sites_solution_hydrogens     geom
_atom_sites_solution_primary     direct
_atom_sites_solution_secondary     difmap
_refine_ls_shift/su_max     0.001
_refine_ls_shift/su_mean     0
_refine_diff_density_max     0.309
_refine_diff_density_min     -0.196
_refine_ls_extinction_method     none
_refine_ls_abs_structure_details     'Flack (1983), 1824 Friedel pairs'
_refine_ls_abs_structure_Flack     0.04(4)
loop_
    _atom_type_symbol
    _atom_type_description
    _atom_type_scat_dispersion_real
    _atom_type_scat_dispersion_imag
    _atom_type_scat_source
    C C 0.0033 0.0016 'International Tables Vol C Tables 4.2.6.8 and 6.1.1.4'
    H H 0 0 'International Tables Vol C Tables 4.2.6.8 and 6.1.1.4'
    O O 0.0106 0.006 'International Tables Vol C Tables 4.2.6.8 and 6.1.1.4'
    S S 0.1246 0.1234 'International Tables Vol C Tables 4.2.6.8 and 6.1.1.4'
_computing_data_collection     'APEX2 (Bruker, 2011)'
_computing_cell_refinement     'SAINT (Bruker, 2008)'
_computing_data_reduction     'SAINT and XPREP (Bruker, 2008)'
_computing_structure_solution     'SIR97 (Altomare <i>et al.</i>, 1999)'
_computing_structure_refinement     'SHELXL97 (Sheldrick, 2008)'
_computing_molecular_graphics     'DIAMOND (Brandenburg & Putz, 2005)'
_computing_publication_material     'WinGX (Farrugia, 1999)'
loop_
    _atom_site_type_symbol
    _atom_site_label
    _atom_site_fract_x
    _atom_site_fract_y
    _atom_site_fract_z
    _atom_site_U_iso_or_equiv
    _atom_site_adp_type
    _atom_site_calc_flag
    _atom_site_refinement_flags
    _atom_site_occupancy
    _atom_site_disorder_assembly
    _atom_site_disorder_group
    S S1 0.97008(5) 0.73210(2) 0.55390(2) 0.01758(7) Uani d . 1 . .
    O O1 1.10976(16) 0.64668(6) 0.77149(7) 0.01499(16) Uani d . 1 . .
    O O2 0.67619(16) 0.67526(6) 0.89081(8) 0.01858(18) Uani d . 1 . .
    O O3 0.43919(18) 0.61581(8) 1.02918(8) 0.0242(2) Uani d . 1 . .
    O O4 0.82603(16) 0.40209(6) 0.72849(8) 0.01964(18) Uani d . 1 . .
    O O5 1.07925(17) 0.28011(7) 0.81406(9) 0.02305(19) Uani d . 1 . .
    C C1 1.1974(2) 0.65826(9) 0.65814(10) 0.0151(2) Uani d . 1 . .
    H H1 1.3636 0.6957 0.6713 0.018 Uiso calc R 1 . .
    C C2 1.2504(2) 0.56087(10) 0.60152(11) 0.0181(2) Uani d . 1 . .
    H H2 1.3308 0.5601 0.5299 0.022 Uiso calc R 1 . .
    C C3 1.1873(2) 0.47589(9) 0.64935(12) 0.0193(2) Uani d . 1 . .
    H H3 1.2388 0.4154 0.6158 0.023 Uiso calc R 1 . .
    C C4 1.0364(2) 0.47220(9) 0.75525(12) 0.0167(2) Uani d . 1 . .
    H H4 1.1499 0.4524 0.8302 0.02 Uiso calc R 1 . .
    C C5 0.9137(2) 0.57276(9) 0.77150(10) 0.0153(2) Uani d . 1 . .
    H H5 0.7744 0.5852 0.7033 0.018 Uiso calc R 1 . .
    C C6 1.0169(2) 0.84785(9) 0.63084(11) 0.0169(2) Uani d . 1 . .
    C C7 1.2088(3) 0.91243(10) 0.60335(13) 0.0234(3) Uani d . 1 . .
    H H7 1.313 0.8954 0.5427 0.028 Uiso calc R 1 . .
    C C8 1.2472(3) 1.00164(11) 0.66480(14) 0.0282(3) Uani d . 1 . .
    H H8 1.3785 1.0457 0.6463 0.034 Uiso calc R 1 . .
    C C9 1.0957(3) 1.02695(10) 0.75292(14) 0.0264(3) Uani d . 1 . .
    H H9 1.123 1.0882 0.7948 0.032 Uiso calc R 1 . .
    C C10 0.9041(3) 0.96298(11) 0.77997(13) 0.0274(3) Uani d . 1 . .
    H H10 0.7995 0.9805 0.8402 0.033 Uiso calc R 1 . .
    C C11 0.8644(2) 0.87300(10) 0.71901(13) 0.0228(3) Uani d . 1 . .
    H H11 0.7333 0.829 0.7378 0.027 Uiso calc R 1 . .
    C C12 0.8777(2) 0.30606(9) 0.76035(11) 0.0163(2) Uani d . 1 . .
    C C13 0.6527(2) 0.24055(10) 0.71904(11) 0.0195(2) Uani d . 1 . .
    H H13A 0.6456 0.2284 0.6322 0.029 Uiso calc R 1 . .
    H H13B 0.4933 0.2731 0.7354 0.029 Uiso calc R 1 . .
    H H13C 0.6719 0.1772 0.7624 0.029 Uiso calc R 1 . .
    C C14 0.8047(2) 0.58030(9) 0.88967(11) 0.0196(2) Uani d . 1 . .
    H H14A 0.681 0.5257 0.897 0.024 Uiso calc R 1 . .
    H H14B 0.9446 0.5758 0.958 0.024 Uiso calc R 1 . .
    C C15 0.4963(2) 0.68315(10) 0.96714(11) 0.0192(2) Uani d . 1 . .
    C C16 0.3881(3) 0.78618(10) 0.96492(12) 0.0234(3) Uani d . 1 . .
    H H16A 0.2147 0.7843 0.9892 0.035 Uiso calc R 1 . .
    H H16B 0.3795 0.8133 0.8831 0.035 Uiso calc R 1 . .
    H H16C 0.4993 0.8283 1.021 0.035 Uiso calc R 1 . .
loop_
    _atom_site_aniso_label
    _atom_site_aniso_U_11
    _atom_site_aniso_U_22
    _atom_site_aniso_U_33
    _atom_site_aniso_U_12
    _atom_site_aniso_U_13
    _atom_site_aniso_U_23
    S1 0.02171(13) 0.01391(12) 0.01645(12) 0.00008(11) -0.00018(9) -0.00028(11)
    O1 0.0158(4) 0.0132(4) 0.0160(4) -0.0031(3) 0.0023(3) -0.0005(3)
    O2 0.0180(4) 0.0171(4) 0.0219(4) 0.0008(3) 0.0073(3) 0.0004(3)
    O3 0.0226(4) 0.0306(5) 0.0202(4) 0.0000(4) 0.0058(3) 0.0053(4)
    O4 0.0152(4) 0.0108(4) 0.0315(5) -0.0018(3) -0.0023(3) 0.0026(3)
    O5 0.0170(4) 0.0158(4) 0.0359(5) 0.0016(3) 0.0017(4) 0.0043(4)
    C1 0.0144(5) 0.0133(5) 0.0176(5) 0.0004(4) 0.0019(4) -0.0003(4)
    C2 0.0163(5) 0.0162(5) 0.0224(6) 0.0024(4) 0.0045(4) -0.0037(5)
    C3 0.0150(5) 0.0155(6) 0.0272(6) 0.0016(4) 0.0017(5) -0.0048(5)
    C4 0.0138(5) 0.0110(5) 0.0246(6) -0.0011(4) -0.0002(4) 0.0007(4)
    C5 0.0133(5) 0.0129(5) 0.0193(5) -0.0018(4) 0.0009(4) 0.0004(4)
    C6 0.0195(5) 0.0122(5) 0.0179(5) 0.0013(4) -0.0019(4) 0.0008(4)
    C7 0.0238(6) 0.0216(7) 0.0251(6) -0.0026(5) 0.0036(5) 0.0000(5)
    C8 0.0287(7) 0.0194(6) 0.0356(8) -0.0069(5) 0.0003(6) -0.0004(5)
    C9 0.0284(7) 0.0155(6) 0.0324(7) 0.0036(5) -0.0072(5) -0.0040(5)
    C10 0.0278(7) 0.0223(6) 0.0320(7) 0.0045(5) 0.0039(5) -0.0075(5)
    C11 0.0222(6) 0.0174(6) 0.0291(7) 0.0003(5) 0.0041(5) -0.0014(5)
    C12 0.0170(5) 0.0125(5) 0.0207(5) 0.0004(4) 0.0078(4) -0.0001(4)
    C13 0.0176(5) 0.0154(5) 0.0260(5) -0.0024(5) 0.0047(4) -0.0003(5)
    C14 0.0187(5) 0.0159(6) 0.0252(6) 0.0006(4) 0.0064(4) 0.0041(5)
    C15 0.0145(5) 0.0276(6) 0.0151(5) -0.0006(5) 0.0007(4) -0.0026(5)
    C16 0.0234(6) 0.0262(7) 0.0210(6) 0.0021(5) 0.0044(5) -0.0042(5)
_geom_special_details
;
All e.s.d.'s (except the e.s.d. in the dihedral angle between two l.s. planes)
are estimated using the full covariance matrix. The cell e.s.d.'s are taken
into account individually in the estimation of e.s.d.'s in distances, angles
and torsion angles; correlations between e.s.d.'s in cell parameters are only
used when they are defined by crystal symmetry. An approximate (isotropic)
treatment of cell e.s.d.'s is used for estimating e.s.d.'s involving l.s.
planes.
;
loop_
    _geom_bond_atom_site_label_1
    _geom_bond_atom_site_label_2
    _geom_bond_site_symmetry_2
    _geom_bond_distance
    _geom_bond_publ_flag
    S1 C6 . 1.7824(12) ?
    S1 C1 . 1.8465(12) ?
    O1 C1 . 1.4096(13) ?
    O1 C5 . 1.4298(13) ?
    O2 C15 . 1.3522(14) ?
    O2 C14 . 1.4460(14) ?
    O3 C15 . 1.2024(16) ?
    O4 C12 . 1.3596(14) ?
    O4 C4 . 1.4527(14) ?
    O5 C12 . 1.1974(15) ?
    C1 C2 . 1.4975(17) ?
    C1 H1 . 1 ?
    C2 C3 . 1.3228(19) ?
    C2 H2 . 0.95 ?
    C3 C4 . 1.5046(18) ?
    C3 H3 . 0.95 ?
    C4 C5 . 1.5199(16) ?
    C4 H4 . 1 ?
    C5 C14 . 1.5069(16) ?
    C5 H5 . 1 ?
    C6 C11 . 1.3864(18) ?
    C6 C7 . 1.3921(18) ?
    C7 C8 . 1.386(2) ?
    C7 H7 . 0.95 ?
    C8 C9 . 1.383(2) ?
    C8 H8 . 0.95 ?
    C9 C10 . 1.384(2) ?
    C9 H9 . 0.95 ?
    C10 C11 . 1.3929(19) ?
    C10 H10 . 0.95 ?
    C11 H11 . 0.95 ?
    C12 C13 . 1.4967(17) ?
    C13 H13A . 0.98 ?
    C13 H13B . 0.98 ?
    C13 H13C . 0.98 ?
    C14 H14A . 0.99 ?
    C14 H14B . 0.99 ?
    C15 C16 . 1.4980(18) ?
    C16 H16A . 0.98 ?
    C16 H16B . 0.98 ?
    C16 H16C . 0.98 ?
loop_
    _geom_angle_atom_site_label_1
    _geom_angle_atom_site_label_2
    _geom_angle_atom_site_label_3
    _geom_angle_site_symmetry_1
    _geom_angle_site_symmetry_3
    _geom_angle
    _geom_angle_publ_flag
    C6 S1 C1 . . 97.40(5) ?
    C1 O1 C5 . . 113.11(8) ?
    C15 O2 C14 . . 115.90(9) ?
    C12 O4 C4 . . 116.37(9) ?
    O1 C1 C2 . . 112.43(9) ?
    O1 C1 S1 . . 111.69(8) ?
    C2 C1 S1 . . 110.14(8) ?
    O1 C1 H1 . . 107.4 ?
    C2 C1 H1 . . 107.4 ?
    S1 C1 H1 . . 107.4 ?
    C3 C2 C1 . . 121.21(11) ?
    C3 C2 H2 . . 119.4 ?
    C1 C2 H2 . . 119.4 ?
    C2 C3 C4 . . 121.95(11) ?
    C2 C3 H3 . . 119 ?
    C4 C3 H3 . . 119 ?
    O4 C4 C3 . . 108.61(10) ?
    O4 C4 C5 . . 106.45(9) ?
    C3 C4 C5 . . 109.66(10) ?
    O4 C4 H4 . . 110.7 ?
    C3 C4 H4 . . 110.7 ?
    C5 C4 H4 . . 110.7 ?
    O1 C5 C14 . . 107.73(9) ?
    O1 C5 C4 . . 107.84(9) ?
    C14 C5 C4 . . 112.17(10) ?
    O1 C5 H5 . . 109.7 ?
    C14 C5 H5 . . 109.7 ?
    C4 C5 H5 . . 109.7 ?
    C11 C6 C7 . . 120.04(12) ?
    C11 C6 S1 . . 120.02(9) ?
    C7 C6 S1 . . 119.93(10) ?
    C8 C7 C6 . . 119.72(13) ?
    C8 C7 H7 . . 120.1 ?
    C6 C7 H7 . . 120.1 ?
    C9 C8 C7 . . 120.41(13) ?
    C9 C8 H8 . . 119.8 ?
    C7 C8 H8 . . 119.8 ?
    C8 C9 C10 . . 119.91(13) ?
    C8 C9 H9 . . 120 ?
    C10 C9 H9 . . 120 ?
    C9 C10 C11 . . 120.14(13) ?
    C9 C10 H10 . . 119.9 ?
    C11 C10 H10 . . 119.9 ?
    C6 C11 C10 . . 119.78(12) ?
    C6 C11 H11 . . 120.1 ?
    C10 C11 H11 . . 120.1 ?
    O5 C12 O4 . . 122.84(11) ?
    O5 C12 C13 . . 126.21(11) ?
    O4 C12 C13 . . 110.94(10) ?
    C12 C13 H13A . . 109.5 ?
    C12 C13 H13B . . 109.5 ?
    H13A C13 H13B . . 109.5 ?
    C12 C13 H13C . . 109.5 ?
    H13A C13 H13C . . 109.5 ?
    H13B C13 H13C . . 109.5 ?
    O2 C14 C5 . . 107.18(9) ?
    O2 C14 H14A . . 110.3 ?
    C5 C14 H14A . . 110.3 ?
    O2 C14 H14B . . 110.3 ?
    C5 C14 H14B . . 110.3 ?
    H14A C14 H14B . . 108.5 ?
    O3 C15 O2 . . 123.27(12) ?
    O3 C15 C16 . . 125.96(11) ?
    O2 C15 C16 . . 110.75(11) ?
    C15 C16 H16A . . 109.5 ?
    C15 C16 H16B . . 109.5 ?
    H16A C16 H16B . . 109.5 ?
    C15 C16 H16C . . 109.5 ?
    H16A C16 H16C . . 109.5 ?
    H16B C16 H16C . . 109.5 ?
loop_
    _geom_torsion_atom_site_label_1
    _geom_torsion_atom_site_label_2
    _geom_torsion_atom_site_label_3
    _geom_torsion_atom_site_label_4
    _geom_torsion_site_symmetry_1
    _geom_torsion_site_symmetry_2
    _geom_torsion_site_symmetry_3
    _geom_torsion_site_symmetry_4
    _geom_torsion
    _geom_torsion_publ_flag
    C5 O1 C1 C2 . . . . -46.21(12) ?
    C5 O1 C1 S1 . . . . 78.20(10) ?
    C6 S1 C1 O1 . . . . 68.09(9) ?
    C6 S1 C1 C2 . . . . -166.23(8) ?
    O1 C1 C2 C3 . . . . 7.92(16) ?
    S1 C1 C2 C3 . . . . -117.34(12) ?
    C1 C2 C3 C4 . . . . 6.16(19) ?
    C12 O4 C4 C3 . . . . 89.25(12) ?
    C12 O4 C4 C5 . . . . -152.74(10) ?
    C2 C3 C4 O4 . . . . 131.42(12) ?
    C2 C3 C4 C5 . . . . 15.47(16) ?
    C1 O1 C5 C14 . . . . -170.14(9) ?
    C1 O1 C5 C4 . . . . 68.59(11) ?
    O4 C4 C5 O1 . . . . -167.47(9) ?
    C3 C4 C5 O1 . . . . -50.15(12) ?
    O4 C4 C5 C14 . . . . 74.07(12) ?
    C3 C4 C5 C14 . . . . -168.62(10) ?
    C1 S1 C6 C11 . . . . -90.11(10) ?
    C1 S1 C6 C7 . . . . 89.10(11) ?
    C11 C6 C7 C8 . . . . 0.25(19) ?
    S1 C6 C7 C8 . . . . -178.96(11) ?
    C6 C7 C8 C9 . . . . -0.2(2) ?
    C7 C8 C9 C10 . . . . -0.1(2) ?
    C8 C9 C10 C11 . . . . 0.3(2) ?
    C7 C6 C11 C10 . . . . -0.06(19) ?
    S1 C6 C11 C10 . . . . 179.15(10) ?
    C9 C10 C11 C6 . . . . -0.2(2) ?
    C4 O4 C12 O5 . . . . 4.37(17) ?
    C4 O4 C12 C13 . . . . -175.44(10) ?
    C15 O2 C14 C5 . . . . 158.61(10) ?
    O1 C5 C14 O2 . . . . 65.92(11) ?
    C4 C5 C14 O2 . . . . -175.56(9) ?
    C14 O2 C15 O3 . . . . -1.62(17) ?
    C14 O2 C15 C16 . . . . 176.90(10) ?
loop_
    _geom_hbond_atom_site_label_D
    _geom_hbond_atom_site_label_H
    _geom_hbond_atom_site_label_A
    _geom_hbond_site_symmetry_A
    _geom_hbond_distance_DH
    _geom_hbond_distance_HA
    _geom_hbond_distance_DA
    _geom_hbond_angle_DHA
    C5 H5 S1 . 1 2.86 3.2848(12) 106
    C13 H13B O5 1_455 0.98 2.44 3.3506(15) 154
_iucr_refine_instructions_details
;
TITL mo_11cn_fm1_0m in P2(1)
CELL  0.71073   5.2330  13.4700  11.1760   90.000   97.291   90.000
ZERR     2.00   0.0004   0.0010   0.0009    0.000    0.002    0.000
LATT  -1
SYMM  - X, 1/2 + Y, - Z
SFAC  C    H    O    S
UNIT  32   36   10   2
MERG   2
EQIV $1 -1+x,y,z
HTAB C5 S1
HTAB C13 O5_$1
SIZE     0.27   0.37   0.42
ACTA
BOND   $H
CONF
L.S.   4
TEMP  -173.17
WGHT    0.041200    0.096500
FVAR       0.28559
S1    4    0.970082    0.732096    0.553900    11.00000    0.02171    0.01391 =
         0.01645   -0.00028   -0.00018    0.00008
O1    3    1.109764    0.646676    0.771488    11.00000    0.01582    0.01320 =
         0.01601   -0.00052    0.00227   -0.00305
O2    3    0.676185    0.675261    0.890805    11.00000    0.01798    0.01706 =
         0.02191    0.00035    0.00727    0.00080
O3    3    0.439185    0.615808    1.029182    11.00000    0.02259    0.03063 =
         0.02022    0.00525    0.00584   -0.00001
O4    3    0.826025    0.402088    0.728486    11.00000    0.01523    0.01085 =
         0.03149    0.00264   -0.00229   -0.00184
O5    3    1.079251    0.280111    0.814058    11.00000    0.01699    0.01581 =
         0.03591    0.00432    0.00170    0.00158
C1    1    1.197392    0.658256    0.658137    11.00000    0.01443    0.01333 =
         0.01763   -0.00027    0.00195    0.00039
AFIX  13
H1    2    1.363594    0.695701    0.671296    11.00000   -1.20000
AFIX   0
C2    1    1.250386    0.560873    0.601520    11.00000    0.01633    0.01622 =
         0.02237   -0.00375    0.00447    0.00235
AFIX  43
H2    2    1.330785    0.560111    0.529941    11.00000   -1.20000
AFIX   0
C3    1    1.187306    0.475893    0.649347    11.00000    0.01497    0.01552 =
         0.02724   -0.00480    0.00173    0.00165
AFIX  43
H3    2    1.238785    0.415397    0.615833    11.00000   -1.20000
AFIX   0
C4    1    1.036435    0.472204    0.755255    11.00000    0.01382    0.01102 =
         0.02463    0.00072   -0.00016   -0.00107
AFIX  13
H4    2    1.149922    0.452379    0.830241    11.00000   -1.20000
AFIX   0
C5    1    0.913665    0.572764    0.771498    11.00000    0.01334    0.01288 =
         0.01930    0.00042    0.00093   -0.00182
AFIX  13
H5    2    0.774365    0.585226    0.703264    11.00000   -1.20000
AFIX   0
C6    1    1.016912    0.847849    0.630840    11.00000    0.01947    0.01223 =
         0.01790    0.00077   -0.00194    0.00134
C7    1    1.208823    0.912427    0.603354    11.00000    0.02378    0.02161 =
         0.02506   -0.00003    0.00364   -0.00260
AFIX  43
H7    2    1.313019    0.895421    0.542735    11.00000   -1.20000
AFIX   0
C8    1    1.247236    1.001638    0.664801    11.00000    0.02869    0.01935 =
         0.03562   -0.00036    0.00034   -0.00689
AFIX  43
H8    2    1.378489    1.045676    0.646290    11.00000   -1.20000
AFIX   0
C9    1    1.095651    1.026952    0.752915    11.00000    0.02845    0.01548 =
         0.03239   -0.00396   -0.00716    0.00363
AFIX  43
H9    2    1.122977    1.088167    0.794800    11.00000   -1.20000
AFIX   0
C10   1    0.904124    0.962976    0.779972    11.00000    0.02783    0.02234 =
         0.03202   -0.00747    0.00388    0.00454
AFIX  43
H10   2    0.799520    0.980463    0.840247    11.00000   -1.20000
AFIX   0
C11   1    0.864413    0.873001    0.719011    11.00000    0.02219    0.01740 =
         0.02910   -0.00140    0.00412    0.00026
AFIX  43
H11   2    0.733277    0.829019    0.737788    11.00000   -1.20000
AFIX   0
C12   1    0.877738    0.306063    0.760347    11.00000    0.01699    0.01254 =
         0.02071   -0.00013    0.00776    0.00043
C13   1    0.652733    0.240552    0.719040    11.00000    0.01765    0.01539 =
         0.02600   -0.00031    0.00467   -0.00238
AFIX 137
H13A  2    0.645593    0.228422    0.632218    11.00000   -1.50000
H13B  2    0.493349    0.273114    0.735435    11.00000   -1.50000
H13C  2    0.671934    0.177225    0.762419    11.00000   -1.50000
AFIX   0
C14   1    0.804711    0.580296    0.889672    11.00000    0.01871    0.01593 =
         0.02519    0.00412    0.00635    0.00056
AFIX  23
H14A  2    0.680995    0.525701    0.896999    11.00000   -1.20000
H14B  2    0.944574    0.575793    0.957964    11.00000   -1.20000
AFIX   0
C15   1    0.496346    0.683151    0.967138    11.00000    0.01449    0.02761 =
         0.01512   -0.00256    0.00071   -0.00059
C16   1    0.388102    0.786182    0.964920    11.00000    0.02338    0.02624 =
         0.02103   -0.00421    0.00441    0.00213
AFIX 137
H16A  2    0.214676    0.784329    0.989201    11.00000   -1.50000
H16B  2    0.379529    0.813310    0.883144    11.00000   -1.50000
H16C  2    0.499288    0.828313    1.020965    11.00000   -1.50000
HKLF    4
REM  mo_11cn_fm1_0m in P2(1)
REM R1 =  0.0247 for   3771 Fo > 4sig(Fo)  and  0.0253 for all   3839 data
REM    201 parameters refined using      1 restraints
END
WGHT      0.0412      0.0965
REM Highest difference peak  0.309,  deepest hole -0.196,  1-sigma level  0.042
Q1    1   0.9227  0.7277  0.4755  11.00000  0.05    0.31
Q2    1   1.0337  0.7190  0.6295  11.00000  0.05    0.24
Q3    1   0.8816  0.5774  0.8321  11.00000  0.05    0.23
Q4    1   1.1189  0.4736  0.7027  11.00000  0.05    0.22
Q5    1   1.1577  0.6486  0.7191  11.00000  0.05    0.21
Q6    1   0.5862  0.2583  0.6559  11.00000  0.05    0.20
Q7    1   1.2031  0.6413  0.8370  11.00000  0.05    0.19
Q8    1   0.8198  0.7277  0.5773  11.00000  0.05    0.19
Q9    1   0.5970  0.6900  0.8248  11.00000  0.05    0.18
Q10   1   1.1338  1.0121  0.6957  11.00000  0.05    0.18
Q11   1   1.0012  0.8574  0.6954  11.00000  0.05    0.17
Q12   1   0.5457  0.6727  0.9027  11.00000  0.05    0.16
Q13   1   1.2206  1.0008  0.7357  11.00000  0.05    0.16
Q14   1   0.7556  0.2707  0.7327  11.00000  0.05    0.16
Q15   1   0.4655  0.6282  1.1042  11.00000  0.05    0.16
Q16   1   0.7728  0.4035  0.6514  11.00000  0.05    0.15
Q17   1   1.1127  0.7326  0.5232  11.00000  0.05    0.15
Q18   1   1.1642  0.8644  0.6348  11.00000  0.05    0.15
Q19   1   1.1854  0.6056  0.6205  11.00000  0.05    0.15
Q20   1   0.8493  0.8667  0.6412  11.00000  0.05    0.15
;
