# Supplementary material for: Phenyl 4,6-di-O-acetyl-2,3-dide­oxy-1-thio-α-d-erythro-hex-2-enopyran­oside
Source: Acta Crystallogr Sect E Struct Rep Online. 2011 Oct 5;67(Pt 11):o2840–1. doi: 10.1107/S1600536811040165 (PMC3247579; doi:10.1107/S1600536811040165)
Supplement: Supplementary file 2 [file e-67-o2840-Isup2.hkl]

#
# h,k,l, Fc-squared, Fo-squared, sigma(Fo-squared) and status flag
#
data_I
_shelx_title ' mo_11cn_fm1_0m in P2(1)'
_shelx_refln_list_code          4
_shelx_F_calc_maximum      114.30
_exptl_crystal_F_000       340.00
_reflns_d_resolution_high  0.7482
 
loop_
 _symmetry_equiv_pos_as_xyz
 'x, y, z'
 '-x, y+1/2, -z'
 
_cell_length_a     5.2330
_cell_length_b    13.4700
_cell_length_c    11.1760
_cell_angle_alpha  90.000
_cell_angle_beta   97.291
_cell_angle_gamma  90.000
 
_shelx_F_squared_multiplier     1.000
 
loop_
 _refln_index_h
 _refln_index_k
 _refln_index_l
 _refln_F_squared_calc
 _refln_F_squared_meas
 _refln_F_squared_sigma
 _refln_observed_status
   1 -17   0       18.14       17.94      1.20 o
   2 -17   0       22.74       20.59      1.54 o
   0 -16   0      244.14      240.56      8.71 o
   1 -16   0      193.65      203.47      5.53 o
   2 -16   0       62.64       60.95      1.62 o
   3 -16   0      108.23       98.78      2.70 o
   1 -15   0        1.58        2.22      0.94 o
   2 -15   0        7.42        6.60      0.78 o
   3 -15   0        8.24        9.37      0.94 o
   0 -14   0       90.56       95.88      4.54 o
   1 -14   0      175.05      176.19      4.67 o
   2 -14   0       35.91       38.10      1.96 o
   3 -14   0       28.44       27.50      1.51 o
   4 -14   0       20.77       17.27      1.73 o
   1 -13   0       21.73       25.35      1.64 o
   2 -13   0       26.46       26.42      1.53 o
   3 -13   0       16.19       15.98      1.26 o
   4 -13   0       18.71       19.52      1.30 o
   0 -12   0      559.36      526.72     14.96 o
   1 -12   0      495.80      502.91     10.18 o
   2 -12   0      115.16      111.38      2.76 o
   3 -12   0        5.95        5.01      1.72 o
   4 -12   0       82.61       82.38      2.33 o
   5 -12   0       72.39       69.86      2.37 o
   1 -11   0      632.13      623.49     12.27 o
   2 -11   0      233.87      239.75      5.04 o
   3 -11   0       14.42       11.11      1.09 o
   4 -11   0       26.09       23.36      1.96 o
   5 -11   0       56.18       56.66      2.08 o
   0 -10   0      139.72      149.70      5.27 o
   1 -10   0      192.18      179.60      3.30 o
   2 -10   0      234.77      241.31      5.07 o
   3 -10   0      244.32      242.57      8.46 o
   4 -10   0       35.57       39.78      1.91 o
   5 -10   0       35.77       38.54      2.81 o
   1  -9   0      128.16      134.26      2.54 o
   2  -9   0      282.48      298.69      7.30 o
   3  -9   0       71.03       75.23      2.33 o
   4  -9   0       11.94       11.15      1.18 o
   5  -9   0       44.96       46.23      1.85 o
   6  -9   0       64.92       67.31      4.41 o
   0  -8   0       43.31       48.55      2.33 o
   1  -8   0      235.71      259.89      4.26 o
   2  -8   0      592.45      603.67     19.07 o
   3  -8   0      328.81      316.93      6.56 o
   4  -8   0      217.23      213.11      4.96 o
   5  -8   0      122.71      126.36      3.11 o
   6  -8   0       25.53       26.40      2.50 o
   1  -7   0      676.27      792.79     11.71 o
   2  -7   0      524.70      554.03      8.25 o
   3  -7   0      178.53      181.44      3.25 o
   4  -7   0       78.48       77.42      2.55 o
   5  -7   0       45.13       42.31      1.72 o
   6  -7   0       26.93       30.73      1.81 o
   1  -6   0      143.53      141.10      2.43 o
   2  -6   0       37.33       30.27      1.10 o
   3  -6   0      134.26      133.55      2.12 o
   4  -6   0      160.83      158.89      5.11 o
   5  -6   0       98.15       96.15      2.59 o
   6  -6   0       63.09       67.37      2.35 o
   1  -5   0      284.59      309.56      5.15 o
   2  -5   0     2522.85     2831.23     39.69 o
   3  -5   0      862.02      902.86     11.53 o
   4  -5   0      105.83      101.79      2.33 o
   5  -5   0      199.15      184.20      3.45 o
   6  -5   0       92.67       90.10      2.69 o
   0  -4   0      263.43      279.91      7.48 o
   1  -4   0      411.08      426.17      5.67 o
   2  -4   0      303.43      325.45      4.36 o
   3  -4   0      832.10      854.23     10.89 o
   4  -4   0      109.11      111.92      2.08 o
   5  -4   0       13.96       13.73      0.92 o
   6  -4   0      180.80      181.29      3.45 o
   1  -3   0        3.99        2.49      0.18 o
   2  -3   0      107.97      116.73      1.79 o
   3  -3   0       14.96       16.80      0.66 o
   4  -3   0       45.92       42.92      1.04 o
   5  -3   0      212.08      205.10      3.13 o
   6  -3   0       70.24       71.09      1.99 o
   0  -2   0      778.75      878.36     21.82 o
   1  -2   0      972.39     1008.40     13.68 o
   2  -2   0     1353.60     1370.65     16.70 o
   3  -2   0      731.01      741.00      9.42 o
   4  -2   0       18.14       20.84      0.94 o
   5  -2   0       49.11       51.28      1.32 o
   6  -2   0       82.91       83.44      2.14 o
   1  -1   0      485.60      475.22      5.81 o
   2  -1   0      359.21      371.84      5.17 o
   3  -1   0      104.92      110.01      2.28 o
   4  -1   0      540.85      535.45      6.46 o
   5  -1   0      119.32      112.31      2.60 o
   6  -1   0       33.18       33.76      1.23 o
   1   0   0     6670.83     6369.04    129.45 o
   2   0   0       69.07       65.75      1.12 o
   3   0   0       34.63       50.93      0.99 o
   4   0   0        1.78        0.77      0.34 o
   5   0   0        9.09        7.90      0.65 o
   6   0   0       10.46       10.73      0.97 o
   1   1   0      483.29      463.56      5.76 o
   2   1   0      359.79      371.24      4.80 o
   3   1   0      108.70      111.78      1.67 o
   4   1   0      540.83      539.29      6.44 o
   5   1   0      121.16      116.22      2.06 o
   6   1   0       31.93       34.09      1.38 o
   1   2   0      996.83     1049.62     17.65 o
   2   2   0     1357.49     1360.54     19.18 o
   3   2   0      732.34      739.52      9.39 o
   4   2   0       16.06       17.44      0.71 o
   5   2   0       51.33       50.06      1.28 o
   6   2   0       83.87       85.10      2.50 o
   1   3   0        4.04        2.91      0.20 o
   2   3   0      111.38      120.14      1.93 o
   3   3   0       16.45       17.98      0.69 o
   4   3   0       43.05       39.52      0.99 o
   5   3   0      214.53      210.12      4.53 o
   6   3   0       67.98       66.13      2.21 o
   1   4   0      420.89      442.06      6.25 o
   2   4   0      311.87      341.31      5.24 o
   3   4   0      840.16      868.79     14.19 o
   4   4   0      107.50      112.59      2.10 o
   5   4   0       13.10       10.18      0.77 o
   6   4   0      178.11      173.79      4.81 o
   1   5   0      286.62      314.67      4.20 o
   2   5   0     2534.71     2840.33     39.29 o
   3   5   0      865.20      929.97     11.46 o
   4   5   0      104.64       97.04      2.26 o
   5   5   0      201.29      186.74      4.62 o
   6   5   0       96.72       85.39      4.60 o
   1   6   0      147.02      142.74      2.73 o
   2   6   0       42.12       36.78      0.89 o
   3   6   0      130.50      129.21      2.50 o
   4   6   0      156.67      146.67      6.93 o
   5   6   0       99.88       96.57      3.07 o
   6   6   0       61.57       63.72      5.64 o
   1   7   0      672.69      803.28     13.70 o
   2   7   0      521.96      567.84     15.90 o
   3   7   0      174.79      179.83      3.16 o
   4   7   0       82.45       80.40      2.51 o
   5   7   0       48.07       44.94      3.31 o
   6   7   0       25.68       28.09      3.13 o
   1   8   0      236.58      264.84      4.77 o
   2   8   0      589.20      627.74     15.26 o
   3   8   0      325.99      319.98      6.32 o
   4   8   0      213.73      204.21      4.84 o
   5   8   0      123.24      126.72      3.68 o
   6   8   0       25.34       26.32      1.95 o
   1   9   0      128.51      137.26      2.69 o
   2   9   0      284.66      305.76      7.04 o
   3   9   0       73.56       75.92      2.70 o
   4   9   0       11.95        9.00      0.99 o
   5   9   0       44.80       47.53      2.11 o
   1  10   0      201.05      191.38      3.80 o
   2  10   0      237.41      246.33      4.76 o
   3  10   0      248.34      244.28      5.11 o
   4  10   0       35.46       38.11      1.76 o
   5  10   0       34.95       38.01      1.99 o
   1  11   0      633.00      637.56     15.57 o
   2  11   0      232.23      238.24      5.27 o
   3  11   0       15.00       10.26      1.72 o
   4  11   0       24.68       23.32      1.50 o
   5  11   0       54.98       54.92      2.37 o
   1  12   0      492.43      492.52     12.63 o
   2  12   0      108.84      103.40      2.44 o
   3  12   0        7.17        5.59      0.73 o
   4  12   0       85.97       82.60      2.67 o
   5  12   0       73.59       70.48      3.31 o
   1  13   0       22.06       24.03      1.35 o
   2  13   0       25.73       28.66      1.29 o
   3  13   0       16.12       15.66      1.53 o
   4  13   0       20.00       20.64      1.41 o
   1  14   0      170.86      173.74      5.03 o
   2  14   0       37.04       40.55      1.41 o
   3  14   0       28.50       27.67      1.33 o
   4  14   0       20.48       17.99      1.41 o
   1  15   0        1.41        0.61      0.61 o
   2  15   0        6.92        6.79      0.68 o
   3  15   0        7.43        8.05      0.85 o
   1  16   0      186.23      192.00      5.76 o
   2  16   0       60.95       59.71      2.82 o
   3  16   0      109.05      102.68      4.66 o
   2  17   0       23.57       24.52      1.84 o
  -2 -17   1       41.55       44.45      2.11 o
  -1 -17   1        1.01        2.65      0.73 o
   0 -17   1        9.11       10.11      1.39 o
   1 -17   1        0.51        2.57      1.59 o
   2 -17   1       10.41       10.04      0.99 o
  -3 -16   1       61.64       61.55      2.08 o
  -2 -16   1      166.87      169.38      4.45 o
  -1 -16   1      203.55      207.04      4.11 o
   0 -16   1       88.47       80.60      4.23 o
   1 -16   1      190.68      195.44      7.72 o
   2 -16   1       14.29       13.81      1.10 o
   3 -16   1      145.08      143.16      4.01 o
  -3 -15   1       25.56       23.86      1.35 o
  -2 -15   1       26.33       26.22      1.63 o
  -1 -15   1       14.75       15.00      1.00 o
   0 -15   1       20.05       24.73      1.93 o
   1 -15   1        1.54        0.23      0.82 o
   2 -15   1       39.54       37.97      1.61 o
   3 -15   1       22.87       23.27      2.51 o
  -4 -14   1       47.74       44.71      1.76 o
  -3 -14   1       10.73        8.77      1.34 o
  -2 -14   1      101.61       92.16      2.07 o
  -1 -14   1       27.41       24.23      1.89 o
   0 -14   1       53.13       53.14      2.50 o
   1 -14   1      273.43      269.37      6.41 o
   2 -14   1      227.53      228.88      7.91 o
   3 -14   1       88.31       85.07      4.29 o
   4 -14   1       71.66       75.29      2.81 o
  -4 -13   1       34.24       31.52      1.52 o
  -3 -13   1       10.49        9.03      0.87 o
  -2 -13   1      129.92      128.80      2.60 o
  -1 -13   1      185.29      186.84      3.57 o
   0 -13   1      175.83      174.42      4.66 o
   1 -13   1       89.90       85.30      3.19 o
   2 -13   1       10.07        9.74      0.88 o
   3 -13   1       77.66       83.53      2.64 o
   4 -13   1      160.39      158.62      8.58 o
  -5 -12   1       31.96       36.14      2.10 o
  -4 -12   1       16.87       17.54      1.22 o
  -3 -12   1       23.89       21.61      1.13 o
  -2 -12   1       42.31       37.34      1.18 o
  -1 -12   1        4.56        5.86      0.63 o
   0 -12   1      568.17      560.65     10.80 o
   1 -12   1       57.31       55.51      2.21 o
   2 -12   1      142.57      143.77      3.80 o
   3 -12   1      190.00      193.20      4.62 o
   4 -12   1      167.99      157.70      4.36 o
   5 -12   1       18.93       16.99      1.39 o
  -5 -11   1       32.52       35.18      2.22 o
  -4 -11   1      383.60      379.12      6.62 o
  -3 -11   1      188.73      202.71      3.82 o
  -2 -11   1      125.44      119.48      2.90 o
  -1 -11   1      107.09      111.16      3.16 o
   0 -11   1      708.49      695.95     13.44 o
   1 -11   1      871.23      879.94     16.91 o
   2 -11   1        2.62        4.27      0.63 o
   3 -11   1       63.02       67.19      2.29 o
   4 -11   1       31.43       33.80      1.85 o
   5 -11   1        6.96        5.06      0.95 o
  -5 -10   1       10.57       10.21      1.10 o
  -4 -10   1       23.63       21.89      1.26 o
  -3 -10   1      169.94      166.07      3.27 o
  -2 -10   1      627.78      656.65     12.20 o
  -1 -10   1      271.34      286.59      4.75 o
   0 -10   1      613.85      628.55     12.09 o
   1 -10   1      119.90      113.17      1.84 o
   2 -10   1       53.93       55.09      1.74 o
   3 -10   1      118.56      115.27      5.09 o
   4 -10   1      122.38      121.48      3.56 o
   5 -10   1       85.59       89.39      3.18 o
  -6  -9   1       35.54       36.81      1.97 o
  -5  -9   1      143.57      153.92      3.55 o
  -4  -9   1       67.71       65.87      1.94 o
  -3  -9   1       68.17       65.30      2.15 o
  -2  -9   1      367.85      365.20      8.45 o
  -1  -9   1     1051.62     1080.08     15.91 o
   0  -9   1       22.84       22.62      1.21 o
   1  -9   1        6.07        8.69      0.43 o
   2  -9   1       98.94       96.02      2.47 o
   3  -9   1       35.54       31.31      1.50 o
   4  -9   1       27.98       24.41      1.56 o
   5  -9   1       65.68       65.10      2.67 o
  -6  -8   1       31.85       34.04      1.90 o
  -5  -8   1       11.35        7.95      1.01 o
  -4  -8   1       74.65       68.42      1.96 o
  -3  -8   1      112.83      110.02      3.49 o
  -2  -8   1      249.24      274.70      7.50 o
  -1  -8   1      220.53      245.16      4.08 o
   0  -8   1      529.49      573.08     10.88 o
   1  -8   1      551.71      533.60      6.93 o
   2  -8   1      768.25      771.70     14.32 o
   3  -8   1      826.05      819.19     15.28 o
   4  -8   1       84.68       82.26      3.25 o
   5  -8   1       22.57       21.46      1.68 o
   6  -8   1       86.19       92.60      2.90 o
  -6  -7   1        1.83        1.18      0.91 o
  -5  -7   1       73.08       72.65      2.56 o
  -4  -7   1      185.04      176.31      3.53 o
  -3  -7   1       49.41       44.14      1.25 o
  -2  -7   1      290.83      292.46      5.27 o
  -1  -7   1      581.64      637.46      9.52 o
   0  -7   1      600.04      704.46     13.05 o
   1  -7   1      561.31      598.22      7.71 o
   2  -7   1      204.86      210.32      4.43 o
   3  -7   1       99.06      111.07      2.28 o
   4  -7   1       25.29       25.61      1.47 o
   5  -7   1       38.39       41.18      2.02 o
   6  -7   1       61.31       66.07      2.40 o
  -6  -6   1       78.13       80.26      2.52 o
  -5  -6   1       73.77       68.09      2.15 o
  -4  -6   1       80.79       86.39      1.86 o
  -3  -6   1       36.47       33.95      0.90 o
  -2  -6   1      113.53      143.51      2.65 o
  -1  -6   1      399.81      471.96      7.11 o
   0  -6   1     1494.94     1678.73     29.69 o
   1  -6   1      969.40     1054.99     15.25 o
   2  -6   1     1187.56     1291.35     18.51 o
   3  -6   1      539.36      563.83      7.35 o
   4  -6   1       29.70       28.91      1.25 o
   5  -6   1       19.07       16.66      1.66 o
   6  -6   1      104.11      105.46      3.02 o
  -6  -5   1       28.86       31.03      1.72 o
  -5  -5   1       33.74       28.22      1.22 o
  -4  -5   1      330.11      319.04      4.72 o
  -3  -5   1       32.00       36.31      0.84 o
  -2  -5   1     1042.50     1145.43     16.13 o
  -1  -5   1      160.95      184.79      2.21 o
   0  -5   1     1226.94     1378.48     24.41 o
   1  -5   1      300.11      309.39      4.70 o
   2  -5   1       18.36       16.64      0.54 o
   3  -5   1       36.68       40.77      1.02 o
   4  -5   1       75.52       77.61      1.97 o
   5  -5   1       55.87       56.13      1.84 o
   6  -5   1      153.74      151.78      3.68 o
  -6  -4   1        2.21        1.60      0.65 o
  -5  -4   1      135.54      127.59      2.54 o
  -4  -4   1      127.35      131.60      2.12 o
  -3  -4   1       53.46       57.91      1.12 o
  -2  -4   1      997.39     1046.98     12.97 o
  -1  -4   1      548.21      560.20      5.66 o
   0  -4   1      913.89     1001.07     16.81 o
   1  -4   1      432.71      471.90      5.86 o
   2  -4   1      121.93      137.89      2.09 o
   3  -4   1       69.33       62.34      1.30 o
   4  -4   1      212.88      204.00      3.27 o
   5  -4   1      144.47      144.34      3.16 o
   6  -4   1       12.07       14.38      1.10 o
  -6  -3   1      316.58      327.39      6.01 o
  -5  -3   1      284.99      276.96      3.92 o
  -4  -3   1      294.72      285.57      3.84 o
  -3  -3   1        2.05        2.41      0.30 o
  -2  -3   1      392.89      387.10      5.07 o
  -1  -3   1      146.32      149.38      1.60 o
   0  -3   1     2210.81     2445.47     34.01 o
   1  -3   1     1445.24     1479.08     17.92 o
   2  -3   1      304.11      327.61      4.33 o
   3  -3   1      280.56      298.47      4.17 o
   4  -3   1       79.35       77.25      1.64 o
   5  -3   1      334.31      321.57      4.36 o
   6  -3   1       47.76       50.88      1.68 o
  -6  -2   1      126.38      130.52      4.02 o
  -5  -2   1       85.88       87.76      1.76 o
  -4  -2   1      105.15      106.76      1.81 o
  -3  -2   1      594.29      630.65      9.41 o
  -2  -2   1     1966.61     2043.04     22.07 o
  -1  -2   1      998.41     1012.65      9.98 o
   0  -2   1     1203.45     1261.45     19.56 o
   1  -2   1     3100.64     3070.23     36.45 o
   2  -2   1     1106.91     1141.25     14.13 o
   3  -2   1       45.10       40.25      0.99 o
   4  -2   1      150.17      133.47      2.36 o
   5  -2   1      143.40      143.91      2.42 o
   6  -2   1       54.33       57.19      1.79 o
  -6  -1   1       28.66       32.65      1.23 o
  -5  -1   1      215.60      212.38      3.15 o
  -4  -1   1       55.81       50.87      1.18 o
  -3  -1   1      481.41      498.24      6.59 o
  -2  -1   1       90.64      106.47      1.59 o
  -1  -1   1       23.43       25.69      0.57 o
   0  -1   1     1354.07     1273.38     19.40 o
   1  -1   1     1273.96     1244.41     14.95 o
   2  -1   1       32.89       36.37      0.80 o
   3  -1   1      426.37      403.63      5.41 o
   4  -1   1       43.79       44.46      1.19 o
   5  -1   1       29.81       27.86      1.01 o
   6  -1   1       32.51       33.64      1.39 o
  -6   0   1       67.98       71.55      2.22 o
  -5   0   1      695.75      699.81      9.14 o
  -4   0   1      276.82      269.89      3.68 o
  -3   0   1       90.85       84.61      1.52 o
  -2   0   1        0.80        1.98      0.21 o
  -1   0   1     3257.27     3261.85     49.95 o
   0   0   1       54.69       52.09      0.87 o
   1   0   1     3589.51     3363.25     46.34 o
   2   0   1      421.18      481.75      7.08 o
   3   0   1      259.52      244.32      3.69 o
   4   0   1      290.24      279.33      4.14 o
   5   0   1        1.38        1.36      0.47 o
   6   0   1        2.75        1.54      0.58 o
  -6   1   1       27.64       30.21      1.53 o
  -5   1   1      211.28      212.02      3.13 o
  -4   1   1       56.92       51.34      1.13 o
  -3   1   1      481.62      491.92      5.79 o
  -2   1   1       95.23      110.40      1.47 o
  -1   1   1       21.63       24.31      0.45 o
   0   1   1     1347.13     1260.67     13.58 o
   1   1   1     1271.35     1205.43     23.05 o
   2   1   1       32.67       33.98      0.87 o
   3   1   1      424.41      404.97      6.25 o
   4   1   1       43.75       45.51      1.09 o
   5   1   1       29.68       26.72      0.97 o
   6   1   1       34.46       33.87      1.36 o
  -6   2   1      126.96      127.53      4.19 o
  -5   2   1       87.41       89.31      1.84 o
  -4   2   1      108.67      110.73      1.79 o
  -3   2   1      591.30      639.30      7.28 o
  -2   2   1     1957.08     2025.92     24.52 o
  -1   2   1      980.85     1005.69     10.91 o
   0   2   1     1230.61     1262.52     22.67 o
   1   2   1     3116.24     2985.07     97.23 o
   2   2   1     1134.09     1160.81     19.85 o
   3   2   1       42.89       38.32      1.15 o
   4   2   1      147.48      132.55      2.08 o
   5   2   1      139.77      142.14      2.55 o
   6   2   1       53.93       60.00      1.77 o
  -6   3   1      321.32      331.13     11.42 o
  -5   3   1      290.06      292.07      5.42 o
  -4   3   1      303.23      298.39      4.23 o
  -3   3   1        2.61        3.14      0.37 o
  -2   3   1      393.97      394.07      5.03 o
  -1   3   1      146.06      149.02      1.94 o
   0   3   1     2195.12     2381.03     44.75 o
   1   3   1     1439.97     1491.29     38.07 o
   2   3   1      303.34      328.85      4.29 o
   3   3   1      277.59      300.54      4.62 o
   4   3   1       76.86       76.31      1.97 o
   5   3   1      328.81      316.31      4.84 o
   6   3   1       46.32       45.90      2.30 o
  -6   4   1        2.26        2.51      0.95 o
  -5   4   1      134.16      127.86      3.44 o
  -4   4   1      130.88      137.52      2.06 o
  -3   4   1       56.67       65.25      1.73 o
  -2   4   1      995.98     1061.73     12.84 o
  -1   4   1      541.28      560.48      6.80 o
   1   4   1      414.92      464.46      7.99 o
   2   4   1      131.71      148.47      2.32 o
   3   4   1       72.81       66.20      1.33 o
   4   4   1      213.92      211.83      3.29 o
   5   4   1      139.62      137.73      2.63 o
   6   4   1       13.06       16.21      1.55 o
  -6   5   1       27.23       28.16      1.99 o
  -5   5   1       32.33       27.08      3.56 o
  -4   5   1      330.28      324.26      5.38 o
  -3   5   1       31.58       36.41      0.93 o
  -2   5   1     1027.94     1106.80     15.86 o
  -1   5   1      159.94      184.49      3.42 o
   1   5   1      298.24      320.13      6.78 o
   2   5   1       18.30       16.00      0.66 o
   3   5   1       37.52       43.47      1.10 o
   4   5   1       73.56       76.16      1.96 o
   5   5   1       54.27       54.25      2.51 o
   6   5   1      156.70      152.55      4.42 o
  -6   6   1       78.66       80.65      3.03 o
  -5   6   1       72.26       71.54      2.60 o
  -4   6   1       82.51       86.91      2.10 o
  -3   6   1       36.81       37.19      1.10 o
  -2   6   1      108.60      134.31      2.11 o
  -1   6   1      395.39      477.67      8.32 o
   1   6   1      964.90     1087.82     15.09 o
   2   6   1     1185.32     1307.80     18.29 o
   3   6   1      538.22      569.30      8.52 o
   4   6   1       29.65       29.04      1.47 o
   5   6   1       17.14       12.38      1.25 o
   6   6   1      105.84      105.30      3.55 o
  -6   7   1        1.57        0.34      0.85 o
  -5   7   1       76.93       73.95      2.63 o
  -4   7   1      185.52      174.05      4.20 o
  -3   7   1       50.14       46.79      1.32 o
  -2   7   1      286.34      294.94      4.48 o
  -1   7   1      584.46      647.75     11.14 o
   1   7   1      560.67      615.94      7.57 o
   2   7   1      204.66      217.10      4.25 o
   3   7   1       99.79      106.11      2.72 o
   4   7   1       25.99       28.11      2.08 o
   5   7   1       38.39       38.15      1.99 o
   6   7   1       60.29       63.59      2.73 o
  -6   8   1       31.91       32.19      2.02 o
  -5   8   1       11.70        9.04      2.51 o
  -4   8   1       76.96       67.88      2.39 o
  -3   8   1      114.00      110.85      2.76 o
  -2   8   1      254.88      277.88      4.24 o
  -1   8   1      229.08      251.64      4.55 o
   1   8   1      543.33      540.77      7.62 o
   2   8   1      754.24      798.73     19.69 o
   3   8   1      815.64      831.64     14.87 o
   4   8   1       81.58       79.16      2.51 o
   5   8   1       20.87       16.57      2.08 o
   6   8   1       87.90       94.78      3.42 o
  -6   9   1       35.67       36.64      2.16 o
  -5   9   1      140.09      147.82      4.15 o
  -4   9   1       63.43       58.69      2.20 o
  -3   9   1       63.76       58.65      3.25 o
  -2   9   1      368.15      366.28      5.47 o
  -1   9   1     1053.89     1096.55     18.64 o
   1   9   1        6.35        9.81      0.61 o
   2   9   1       99.06      100.10      5.27 o
   3   9   1       36.64       32.30      1.38 o
   4   9   1       28.46       26.51      1.47 o
   5   9   1       66.10       67.56      2.58 o
  -5  10   1       10.77        9.15      1.96 o
  -4  10   1       22.73       19.43      1.41 o
  -3  10   1      170.20      165.98      3.80 o
  -2  10   1      634.27      657.96     14.96 o
  -1  10   1      272.14      288.62      5.29 o
   1  10   1      114.11      109.00      2.34 o
   2  10   1       50.18       53.01      1.59 o
   3  10   1      117.91      115.99      2.94 o
   4  10   1      125.97      123.85      3.37 o
   5  10   1       86.91       85.46      2.98 o
  -5  11   1       32.46       33.72      1.94 o
  -4  11   1      385.24      372.92      7.75 o
  -3  11   1      185.10      201.65      6.80 o
  -2  11   1      126.43      122.11      2.67 o
  -1  11   1      109.69      111.94      3.43 o
   1  11   1      874.41      919.07     21.95 o
   2  11   1        2.61        4.54      0.56 o
   3  11   1       63.84       69.00      2.21 o
   4  11   1       32.77       38.57      3.07 o
   5  11   1        6.42        6.33      1.08 o
  -5  12   1       32.47       33.98      1.94 o
  -4  12   1       15.81       17.38      1.33 o
  -3  12   1       23.27       22.48      2.02 o
  -2  12   1       45.71       39.84      2.15 o
  -1  12   1        4.53        5.39      0.74 o
   1  12   1       58.92       56.77      2.21 o
   2  12   1      140.83      145.11      3.16 o
   3  12   1      191.57      188.80      4.28 o
   4  12   1      169.68      167.13      4.19 o
   5  12   1       20.08       18.79      3.25 o
  -4  13   1       35.91       35.03      1.68 o
  -3  13   1       12.11       11.65      0.94 o
  -2  13   1      131.63      138.39      2.97 o
  -1  13   1      181.65      184.28      5.27 o
   1  13   1       89.35       82.02      2.82 o
   2  13   1       10.14        8.98      1.29 o
   3  13   1       77.14       80.38      2.37 o
   4  13   1      159.56      158.76      4.06 o
  -4  14   1       46.20       44.52      1.94 o
  -3  14   1       10.24        9.27      0.88 o
  -2  14   1      101.51       95.16      4.11 o
  -1  14   1       24.38       24.03      1.47 o
   1  14   1      280.27      272.56      7.36 o
   2  14   1      226.48      229.10      4.62 o
   3  14   1       87.71       87.81      2.50 o
   4  14   1       69.69       74.68      2.58 o
  -3  15   1       26.25       25.31      1.33 o
  -2  15   1       28.00       26.73      1.84 o
  -1  15   1       14.84       15.20      1.35 o
   1  15   1        1.46        1.35      0.61 o
   2  15   1       39.67       43.86      2.64 o
   3  15   1       22.97       22.81      1.33 o
  -3  16   1       59.21       57.58      2.00 o
  -2  16   1      162.87      168.10      5.52 o
  -1  16   1      201.04      214.69      6.13 o
   1  16   1      194.97      197.28      5.76 o
   2  16   1       16.50       19.86      1.72 o
   3  16   1      151.10      158.24      3.75 o
  -2  17   1       42.83       43.89      2.45 o
  -1  17   1        1.28        2.08      0.74 o
   2  17   1       10.47       10.67      1.35 o
  -2 -17   2       75.92       77.99      2.88 o
  -1 -17   2       87.60       85.93      2.33 o
   0 -17   2       62.76       62.24      3.74 o
   1 -17   2       69.76       71.27      4.35 o
  -3 -16   2        7.91        7.64      0.91 o
  -2 -16   2       35.51       36.10      2.02 o
  -1 -16   2      105.32       95.88      2.45 o
   0 -16   2      171.02      168.71      5.15 o
   1 -16   2       44.06       44.35      1.61 o
   2 -16   2      111.89      118.01      5.15 o
  -3 -15   2       17.96       17.29      1.16 o
  -2 -15   2       57.33       62.27      1.65 o
  -1 -15   2      175.40      179.56      4.32 o
   0 -15   2       67.29       67.05      2.11 o
   1 -15   2       40.65       39.47      1.50 o
   2 -15   2       10.95       12.09      2.21 o
   3 -15   2       98.10       98.34      3.62 o
  -4 -14   2       57.91       54.09      2.37 o
  -3 -14   2       50.30       47.00      1.64 o
  -2 -14   2       36.16       36.66      1.21 o
  -1 -14   2       33.33       30.24      1.28 o
   0 -14   2        0.90        1.14      0.48 o
   1 -14   2      121.70      110.91      2.86 o
   2 -14   2       84.06       81.58      2.45 o
   3 -14   2      171.10      171.96      4.41 o
   4 -14   2      123.19      122.85      5.21 o
  -4 -13   2       15.15       15.70      1.20 o
  -3 -13   2      128.50      123.76      2.76 o
  -2 -13   2       57.24       56.71      1.54 o
  -1 -13   2       75.44       71.35      1.93 o
   0 -13   2       97.08      100.49      2.25 o
   1 -13   2       57.35       53.77      1.69 o
   2 -13   2       43.59       42.94      1.67 o
   3 -13   2       10.62        9.13      1.41 o
   4 -13   2        5.78        5.72      1.09 o
  -5 -12   2       27.13       28.37      1.67 o
  -4 -12   2        4.74        5.26      0.84 o
  -3 -12   2       53.44       54.89      2.13 o
  -2 -12   2      137.78      141.07      2.77 o
  -1 -12   2      559.41      558.27      8.91 o
   0 -12   2       67.01       62.42      1.62 o
   1 -12   2       10.74       12.64      1.23 o
   2 -12   2        5.87        6.42      1.29 o
   3 -12   2      290.69      287.97      6.36 o
   4 -12   2      221.09      216.05      5.36 o
  -5 -11   2      130.93      131.15      3.30 o
  -4 -11   2      291.92      287.60      5.35 o
  -3 -11   2      360.96      358.01      6.16 o
  -2 -11   2      161.05      174.98      3.21 o
  -1 -11   2      454.27      459.34      9.75 o
   0 -11   2      260.52      263.45      3.75 o
   1 -11   2      174.97      183.47      6.44 o
   2 -11   2      316.65      324.13      6.59 o
   3 -11   2      199.68      203.02      6.87 o
   4 -11   2       20.77       21.55      2.70 o
   5 -11   2       25.66       26.95      1.88 o
  -5 -10   2       18.43       17.46      1.32 o
  -4 -10   2       18.54       21.97      2.05 o
  -3 -10   2       75.18       64.49      1.78 o
  -2 -10   2      178.45      167.33      3.03 o
  -1 -10   2      127.29      133.72      4.04 o
   0 -10   2      278.43      293.95      4.25 o
   1 -10   2      961.14      993.93     24.71 o
   2 -10   2      246.64      244.47      5.18 o
   3 -10   2        5.17        5.36      0.79 o
   4 -10   2       88.93       97.62      3.98 o
   5 -10   2       30.77       34.67      2.39 o
  -6  -9   2      196.12      206.41      4.64 o
  -5  -9   2       58.51       58.50      2.09 o
  -4  -9   2      224.13      225.84      4.37 o
  -3  -9   2      308.47      315.98      6.27 o
  -2  -9   2      240.00      235.98      4.66 o
  -1  -9   2        0.96        0.82      0.28 o
   0  -9   2      104.18      116.01      1.85 o
   1  -9   2       61.81       65.70      2.32 o
   2  -9   2      424.79      408.07      8.06 o
   3  -9   2       40.62       42.57      2.02 o
   4  -9   2       90.83       99.38      3.05 o
   5  -9   2        0.57        0.74      1.47 o
  -6  -8   2       37.06       40.90      1.93 o
  -5  -8   2       11.33       10.14      1.08 o
  -4  -8   2       31.09       32.66      1.38 o
  -3  -8   2       13.03       10.72      1.02 o
  -2  -8   2      275.29      288.20      4.34 o
  -1  -8   2      284.61      301.92      4.14 o
   0  -8   2      295.95      312.63      4.21 o
   1  -8   2      732.94      753.54     11.21 o
   2  -8   2      204.50      191.53      4.21 o
   3  -8   2      178.41      176.69      4.26 o
   4  -8   2       60.65       56.85      2.33 o
   5  -8   2        6.60        7.45      1.20 o
   6  -8   2       10.83        9.31      1.25 o
  -6  -7   2      168.73      178.84      7.00 o
  -5  -7   2       52.22       54.00      1.93 o
  -4  -7   2      191.58      186.99      3.90 o
  -3  -7   2      329.19      324.16      4.62 o
  -2  -7   2      310.66      327.33      4.26 o
  -1  -7   2       68.86       70.15      0.95 o
   0  -7   2      387.96      421.02      4.89 o
   1  -7   2      100.94      106.37      1.93 o
   2  -7   2      481.26      496.70      8.12 o
   3  -7   2      157.49      164.30      4.13 o
   4  -7   2       46.84       49.46      2.06 o
   5  -7   2       61.13       59.71      2.46 o
   6  -7   2       87.48       91.82      2.83 o
  -6  -6   2       51.69       50.76      2.08 o
  -5  -6   2       39.46       40.55      1.68 o
  -4  -6   2      172.96      178.34      3.00 o
  -3  -6   2       25.74       24.48      0.84 o
  -2  -6   2      119.13      123.35      1.95 o
  -1  -6   2     1072.73     1160.87     11.60 o
   0  -6   2      448.15      486.46      5.03 o
   1  -6   2     1527.26     1619.71     23.16 o
   2  -6   2      291.01      293.93      4.61 o
   3  -6   2      167.44      170.30      4.28 o
   4  -6   2      192.15      191.86      3.67 o
   5  -6   2       51.37       49.55      2.25 o
   6  -6   2        4.43        6.93      1.55 o
  -6  -5   2      107.67      111.30      4.44 o
  -5  -5   2      320.32      306.61      4.75 o
  -4  -5   2        5.43        5.42      0.58 o
  -3  -5   2       60.82       53.18      1.05 o
  -2  -5   2      266.63      333.22      4.50 o
  -1  -5   2     1002.85     1119.69     11.19 o
   0  -5   2        1.69        1.78      0.39 o
   1  -5   2      324.06      335.35      4.39 o
   2  -5   2      628.65      667.45      8.45 o
   3  -5   2      547.54      579.92      7.56 o
   4  -5   2       65.97       68.63      1.88 o
   5  -5   2       58.21       60.33      2.78 o
   6  -5   2       60.25       63.15      2.31 o
  -6  -4   2        5.67        6.21      0.87 o
  -5  -4   2      221.78      218.76      3.66 o
  -4  -4   2       73.49       71.78      1.43 o
  -3  -4   2      151.78      168.62      2.33 o
  -2  -4   2       79.70       71.15      1.16 o
  -1  -4   2      746.67      810.02      8.12 o
   0  -4   2        2.62        1.50      0.28 o
   1  -4   2      881.55      905.53     11.09 o
   2  -4   2      392.01      390.44      5.07 o
   3  -4   2       72.64       60.10      1.30 o
   4  -4   2       62.56       57.31      1.42 o
   5  -4   2      131.05      129.90      3.04 o
   6  -4   2      140.82      155.62      3.70 o
  -6  -3   2       17.61       19.79      1.20 o
  -5  -3   2      132.37      133.75      2.29 o
  -4  -3   2      257.69      250.84      3.41 o
  -3  -3   2      248.15      260.65      3.35 o
  -2  -3   2      302.15      317.02      3.77 o
  -1  -3   2     2414.59     2459.53     22.49 o
   0  -3   2      436.98      462.71      4.09 o
   1  -3   2      974.73     1025.21     12.47 o
   2  -3   2      224.17      227.73      3.17 o
   3  -3   2      184.71      173.74      2.72 o
   4  -3   2      137.91      135.31      2.43 o
   5  -3   2       95.97       95.31      2.48 o
   6  -3   2       15.58       16.37      1.13 o
  -6  -2   2       57.38       55.58      1.73 o
  -5  -2   2       13.45       14.34      0.78 o
  -4  -2   2       76.69       80.35      1.57 o
  -3  -2   2      122.46      125.44      2.75 o
  -2  -2   2       59.13       52.64      0.91 o
  -1  -2   2      536.89      520.24      5.74 o
   0  -2   2     2715.39     2687.77     26.11 o
   1  -2   2     4201.13     4253.19     54.04 o
   2  -2   2     1430.40     1459.35     17.79 o
   3  -2   2      142.33      138.07      2.27 o
   4  -2   2      211.96      182.98      2.99 o
   5  -2   2      219.49      211.78      3.55 o
   6  -2   2      118.03      124.10      3.77 o
  -6  -1   2        8.03        7.86      1.27 o
  -5  -1   2       17.02       17.75      0.88 o
  -4  -1   2      410.26      413.68      5.09 o
  -3  -1   2       12.76       14.96      0.76 o
  -2  -1   2     1084.27     1083.07     12.01 o
  -1  -1   2     2574.13     2518.04     27.10 o
   0  -1   2      587.47      558.26      6.84 o
   1  -1   2     1061.77     1040.40     14.51 o
   2  -1   2       94.96       94.74      1.77 o
   3  -1   2       78.85       90.49      1.67 o
   4  -1   2       67.54       67.67      1.53 o
   5  -1   2      122.27      120.17      2.40 o
   6  -1   2       58.49       53.05      2.99 o
  -6   0   2       39.53       34.91      2.06 o
  -5   0   2      210.93      213.45      3.36 o
  -4   0   2      191.29      202.53      3.58 o
  -3   0   2       62.17       69.27      1.20 o
  -2   0   2      231.82      240.59      3.25 o
  -1   0   2      478.00      502.90      7.80 o
   0   0   2     3303.89     3030.87     48.93 o
   1   0   2    13064.43    11991.30    218.34 o
   2   0   2      576.70      558.76      8.16 o
   3   0   2     2023.10     1945.28     27.39 o
   4   0   2     1494.88     1446.01     18.14 o
   5   0   2      191.16      187.89      2.93 o
   6   0   2       14.30       15.89      1.09 o
  -6   1   2        7.05        7.72      1.00 o
  -5   1   2       16.81       16.21      0.83 o
  -4   1   2      407.74      405.49      6.38 o
  -3   1   2       15.49       16.85      0.77 o
  -2   1   2     1082.77     1102.50     14.51 o
  -1   1   2     2582.28     2530.76     36.16 o
   0   1   2      596.22      567.26      6.91 o
   1   1   2     1065.01     1027.98     14.51 o
   2   1   2       96.86       99.41      2.12 o
   3   1   2       79.55       87.59      1.91 o
   4   1   2       67.05       69.67      1.56 o
   5   1   2      122.76      120.25      2.15 o
   6   1   2       57.48       50.38      1.64 o
  -6   2   2       57.92       54.33      1.98 o
  -5   2   2       13.37       13.27      0.73 o
  -4   2   2       76.81       83.08      1.47 o
  -3   2   2      125.11      130.67      1.82 o
  -2   2   2       59.19       54.67      0.86 o
  -1   2   2      523.47      513.19      6.36 o
   0   2   2     2701.69     2628.23     31.77 o
   1   2   2     4228.03     4064.87     64.26 o
   2   2   2     1425.49     1441.37     20.39 o
   3   2   2      148.77      144.85      2.64 o
   4   2   2      208.50      182.34      4.25 o
   5   2   2      218.51      211.30      3.57 o
   6   2   2      115.71      116.38      4.99 o
  -6   3   2       19.34       20.70      1.42 o
  -5   3   2      130.96      129.10      2.97 o
  -4   3   2      254.01      252.73      3.77 o
  -3   3   2      252.41      268.47      3.28 o
  -2   3   2      305.21      321.24      4.81 o
  -1   3   2     2419.41     2486.90     43.23 o
   0   3   2      449.08      479.47      9.34 o
   1   3   2      989.24     1014.56     14.30 o
   2   3   2      227.34      228.00      3.63 o
   3   3   2      185.37      177.37      3.14 o
   4   3   2      138.09      139.37      2.45 o
   5   3   2       97.39       97.48      2.11 o
   6   3   2       14.77       13.70      1.15 o
  -6   4   2        5.74        4.90      0.99 o
  -5   4   2      221.18      214.10      4.89 o
  -4   4   2       72.61       73.24      1.32 o
  -3   4   2      149.80      172.82      2.60 o
  -2   4   2       76.96       72.23      1.20 o
  -1   4   2      741.15      805.22     10.97 o
   0   4   2        1.96        1.29      0.27 o
   1   4   2      891.15      901.58     12.69 o
   2   4   2      377.16      381.14      5.83 o
   3   4   2       73.76       65.22      1.31 o
   4   4   2       62.03       59.48      2.16 o
   5   4   2      135.27      136.44      3.07 o
   6   4   2      143.24      143.87      4.29 o
  -6   5   2      103.49      102.43      3.50 o
  -5   5   2      310.15      296.16      6.67 o
  -4   5   2        4.71        4.37      0.62 o
  -3   5   2       58.27       53.07      1.16 o
  -2   5   2      261.52      339.86      5.09 o
  -1   5   2      981.75     1122.38     15.57 o
   0   5   2        2.40        2.63      0.33 o
   1   5   2      328.60      350.52     13.38 o
   2   5   2      630.74      674.49      9.72 o
   3   5   2      549.51      579.23     10.59 o
   4   5   2       66.00       70.40      1.88 o
   5   5   2       59.35       57.67      2.38 o
   6   5   2       59.98       64.19      2.94 o
  -6   6   2       52.30       51.01      2.47 o
  -5   6   2       39.09       40.02      1.95 o
  -4   6   2      172.09      175.10      3.39 o
  -3   6   2       25.33       24.42      0.96 o
  -2   6   2      119.52      125.35      2.17 o
  -1   6   2     1063.50     1157.41     17.14 o
   0   6   2      448.58      498.03      8.96 o
   1   6   2     1528.86     1665.84     77.21 o
   2   6   2      283.36      286.70      4.48 o
   3   6   2      168.06      173.19      3.11 o
   4   6   2      195.78      189.56      6.74 o
   5   6   2       55.08       54.06      2.25 o
   6   6   2        4.06        5.38      1.12 o
  -6   7   2      170.11      172.58     10.30 o
  -5   7   2       50.15       47.19      2.16 o
  -4   7   2      191.09      189.63      4.41 o
  -3   7   2      325.19      329.11      5.21 o
  -2   7   2      322.19      341.25      5.04 o
  -1   7   2       72.95       78.86      1.33 o
   0   7   2      392.70      444.94      7.46 o
   1   7   2       97.16      106.00      3.45 o
   2   7   2      477.42      485.57      8.93 o
   3   7   2      156.22      160.35      6.99 o
   4   7   2       47.19       50.17      1.99 o
   5   7   2       61.06       54.55      2.34 o
   6   7   2       87.24       85.58      3.24 o
  -6   8   2       37.47       41.62      2.29 o
  -5   8   2       11.29       10.72      1.21 o
  -4   8   2       31.03       34.57      1.64 o
  -3   8   2       13.60       12.24      0.94 o
  -2   8   2      274.16      291.66      5.03 o
  -1   8   2      278.05      301.18      7.36 o
   0   8   2      288.09      318.36      5.55 o
   1   8   2      736.84      789.39     23.92 o
   2   8   2      212.86      200.47      4.03 o
   3   8   2      186.96      188.06      4.11 o
   4   8   2       63.03       60.03      2.20 o
   5   8   2        6.72        6.70      1.08 o
   6   8   2        9.59        7.96      1.33 o
  -6   9   2      195.90      199.83      9.38 o
  -5   9   2       59.01       56.00      2.94 o
  -4   9   2      224.96      229.38      5.19 o
  -3   9   2      305.19      313.12      6.32 o
  -2   9   2      234.46      230.91      4.47 o
  -1   9   2        1.05        1.66      0.35 o
   0   9   2      105.70      123.83      2.34 o
   1   9   2       63.73       69.74      2.74 o
   2   9   2      426.49      415.96      7.67 o
   3   9   2       41.03       44.31      1.96 o
   4   9   2       90.42       94.56      2.90 o
   5   9   2        0.55        0.79      0.77 o
  -5  10   2       18.38       17.45      1.50 o
  -4  10   2       18.73       19.39      1.38 o
  -3  10   2       74.54       67.08      2.02 o
  -2  10   2      175.74      164.70      3.45 o
  -1  10   2      128.53      137.08      4.05 o
   0  10   2      272.54      295.31      5.29 o
   1  10   2      957.95     1069.13     32.57 o
   2  10   2      240.09      243.51      4.85 o
   3  10   2        4.49        5.71      0.73 o
   4  10   2       90.19       91.07      2.85 o
   5  10   2       31.48       34.01      1.94 o
  -5  11   2      135.07      126.83      3.80 o
  -4  11   2      294.52      289.72      6.27 o
  -3  11   2      363.03      379.15      7.23 o
  -2  11   2      157.81      173.49      3.58 o
  -1  11   2      458.64      481.11     11.89 o
   0  11   2      261.43      267.65      6.87 o
   1  11   2      175.59      184.35      3.60 o
   2  11   2      317.47      320.06      6.19 o
   3  11   2      198.75      191.82      4.37 o
   4  11   2       20.65       20.60      1.52 o
   5  11   2       25.23       28.02      2.15 o
  -5  12   2       27.25       29.48      2.45 o
  -4  12   2        4.49        6.75      0.94 o
  -3  12   2       51.78       57.29      3.98 o
  -2  12   2      139.94      148.43      6.01 o
  -1  12   2      567.72      590.97     14.47 o
   0  12   2       69.16       65.35      2.08 o
   1  12   2       10.38       13.27      0.73 o
   2  12   2        6.80        6.91      0.68 o
   3  12   2      289.86      290.34      6.02 o
   4  12   2      220.59      212.22      5.06 o
  -4  13   2       13.84       16.04      1.29 o
  -3  13   2      127.98      126.08      6.07 o
  -2  13   2       57.88       59.96      2.27 o
  -1  13   2       78.06       76.63      2.70 o
   0  13   2       93.14      103.73      3.07 o
   1  13   2       55.64       54.44      1.47 o
   2  13   2       44.62       44.66      1.50 o
   3  13   2       10.61        8.99      0.97 o
   4  13   2        5.69        6.06      0.94 o
  -4  14   2       58.23       59.89      2.23 o
  -3  14   2       50.61       50.44      1.80 o
  -2  14   2       36.50       38.71      2.33 o
  -1  14   2       32.24       31.88      1.72 o
   0  14   2        0.76        0.12      0.37 o
   1  14   2      121.49      117.68      2.51 o
   2  14   2       86.63       85.63      3.56 o
   3  14   2      166.68      170.30      8.89 o
   4  14   2      123.06      118.27      4.17 o
  -3  15   2       16.25       11.92      1.03 o
  -2  15   2       55.09       57.63      2.82 o
  -1  15   2      175.74      184.89      5.39 o
   0  15   2       66.47       70.99      2.45 o
   1  15   2       39.65       40.41      1.29 o
   2  15   2       10.39       10.06      0.85 o
   3  15   2       97.70       99.27      3.86 o
  -3  16   2        7.47        6.74      1.35 o
  -2  16   2       35.97       38.38      2.33 o
  -1  16   2      107.51      104.71      3.56 o
   0  16   2      174.60      180.11      5.03 o
   1  16   2       46.23       45.12      2.08 o
   2  16   2      115.69      120.70      2.90 o
  -2  17   2       74.82       76.51      3.31 o
  -1  17   2       86.39       82.88      3.19 o
  -1 -17   3      178.77      180.15      3.84 o
   0 -17   3      260.89      257.61      6.63 o
   1 -17   3       31.16       29.38      1.51 o
  -3 -16   3       23.62       27.46      1.34 o
  -2 -16   3       16.53       16.07      0.94 o
  -1 -16   3       31.68       31.28      1.43 o
   0 -16   3       12.22       13.33      0.95 o
   1 -16   3        7.76        5.87      0.85 o
   2 -16   3       76.47       73.11      2.47 o
  -3 -15   3       33.87       31.69      1.40 o
  -2 -15   3       83.10       82.16      2.00 o
  -1 -15   3      128.47      127.08      3.08 o
   0 -15   3       99.90       93.08      2.33 o
   1 -15   3       22.04       23.34      1.28 o
   2 -15   3      111.41      111.59      3.15 o
   3 -15   3       76.25       77.38      4.41 o
  -4 -14   3       16.94       19.77      1.37 o
  -3 -14   3       52.64       54.34      1.87 o
  -2 -14   3        2.71        2.61      0.55 o
  -1 -14   3        1.05        0.55      0.52 o
   0 -14   3       87.00       86.57      2.16 o
   1 -14   3      102.83      101.31      2.81 o
   2 -14   3      165.03      157.29      3.97 o
   3 -14   3       33.57       34.17      2.27 o
  -4 -13   3       82.80       86.72      2.46 o
  -3 -13   3       50.19       56.57      2.27 o
  -2 -13   3       34.38       37.55      1.13 o
  -1 -13   3       47.37       43.61      1.47 o
   0 -13   3      220.63      217.35      4.09 o
   1 -13   3       33.42       32.77      1.47 o
   2 -13   3        2.59        3.23      0.72 o
   3 -13   3       52.26       53.03      5.52 o
   4 -13   3       33.73       35.22      2.00 o
  -5 -12   3       49.27       54.43      2.86 o
  -4 -12   3       16.29       16.32      1.22 o
  -3 -12   3        1.01        0.49      0.66 o
  -2 -12   3      176.24      169.94      3.09 o
  -1 -12   3      188.26      182.07      3.87 o
   0 -12   3       32.58       38.59      1.01 o
   1 -12   3       48.21       44.59      1.61 o
   2 -12   3      209.85      206.44      4.71 o
   3 -12   3      105.46      103.69      3.12 o
   4 -12   3       87.88       90.94      3.86 o
  -5 -11   3       69.86       70.56      3.22 o
  -4 -11   3       37.26       39.54      1.64 o
  -3 -11   3       33.16       30.05      1.29 o
  -2 -11   3        7.21        7.59      0.65 o
  -1 -11   3      247.04      235.20      3.47 o
   0 -11   3      130.51      119.02      2.01 o
   1 -11   3      316.30      328.85      6.58 o
   2 -11   3       96.89       97.68      2.67 o
   3 -11   3      131.01      127.02      3.53 o
   4 -11   3       88.40       89.35      3.07 o
   5 -11   3       59.17       58.05      2.65 o
  -5 -10   3        1.77        2.23      0.79 o
  -4 -10   3        5.02        5.26      0.81 o
  -3 -10   3      219.44      211.02      3.98 o
  -2 -10   3      129.19      137.90      2.40 o
  -1 -10   3       63.15       68.95      1.13 o
   0 -10   3       46.03       46.19      0.89 o
   1 -10   3       40.39       45.93      1.59 o
   2 -10   3      260.03      250.13      5.50 o
   3 -10   3       93.72       87.21      2.68 o
   4 -10   3       61.72       58.60      2.51 o
   5 -10   3      111.19      104.45      3.61 o
  -6  -9   3        0.33        0.90      0.91 o
  -5  -9   3       46.46       49.20      1.87 o
  -4  -9   3      205.64      201.08      4.00 o
  -3  -9   3      785.08      745.75     11.45 o
  -2  -9   3      303.68      292.96      4.19 o
  -1  -9   3       83.97       87.86      1.32 o
   0  -9   3      114.76      117.62      1.85 o
   1  -9   3      807.71      814.43     15.51 o
   2  -9   3      675.11      672.56     12.63 o
   3  -9   3      276.26      257.70      5.73 o
   4  -9   3        2.91        3.27      0.94 o
   5  -9   3        2.74        1.95      0.99 o
  -6  -8   3       81.68       88.85      3.81 o
  -5  -8   3      104.60      102.62      2.73 o
  -4  -8   3      167.50      154.90      3.40 o
  -3  -8   3       59.80       51.12      1.54 o
  -2  -8   3       12.29       19.34      0.62 o
  -1  -8   3        1.04        2.98      0.29 o
   0  -8   3       75.98       95.43      1.84 o
   1  -8   3       70.94       67.87      1.89 o
   2  -8   3      337.46      348.31      7.54 o
   3  -8   3      178.32      182.59      5.39 o
   4  -8   3      106.62      107.38      7.30 o
   5  -8   3      220.38      222.97      5.62 o
  -6  -7   3       36.06       37.96      1.86 o
  -5  -7   3      211.86      215.67      7.75 o
  -4  -7   3      361.99      344.43      5.94 o
  -3  -7   3       80.11       80.13      1.61 o
  -2  -7   3       93.79      113.87      1.79 o
  -1  -7   3      296.29      284.92      3.51 o
   0  -7   3       51.41       53.60      0.80 o
   1  -7   3      165.04      165.07      2.81 o
   2  -7   3       80.61       80.61      1.68 o
   3  -7   3      197.40      188.03      5.39 o
   4  -7   3       50.14       50.22      2.11 o
   5  -7   3       39.13       42.70      2.20 o
   6  -7   3        6.51        7.42      1.59 o
  -6  -6   3        5.72        6.09      1.20 o
  -5  -6   3      107.06      110.69      3.76 o
  -4  -6   3      177.68      174.02      4.35 o
  -3  -6   3       31.61       34.55      1.00 o
  -2  -6   3       35.47       36.53      0.78 o
  -1  -6   3     1220.85     1377.78     13.91 o
   0  -6   3      227.25      259.56      2.85 o
   1  -6   3      294.24      330.55     11.65 o
   2  -6   3       83.87       88.96      1.70 o
   3  -6   3       47.52       39.20      1.29 o
   4  -6   3      153.35      146.45      3.89 o
   5  -6   3      178.97      184.28      4.85 o
   6  -6   3       36.02       35.26      2.33 o
  -6  -5   3       50.57       52.51      2.75 o
  -5  -5   3       73.63       74.95      1.90 o
  -4  -5   3      217.31      226.06      3.61 o
  -3  -5   3      243.86      248.44      3.38 o
  -2  -5   3      372.59      344.62      4.11 o
  -1  -5   3      666.90      698.28      7.21 o
   0  -5   3     1786.14     1902.14     19.22 o
   1  -5   3      207.99      198.35      2.70 o
   2  -5   3        7.97        9.95      0.58 o
   3  -5   3      111.18      106.32      1.93 o
   4  -5   3       76.37       72.47      1.97 o
   5  -5   3       29.81       28.27      2.64 o
   6  -5   3        1.64        2.08      1.13 o
  -6  -4   3       46.01       49.81      1.64 o
  -5  -4   3       43.72       37.96      1.32 o
  -4  -4   3      227.84      220.32      3.10 o
  -3  -4   3       67.08       72.27      1.47 o
  -2  -4   3      179.38      197.74      3.26 o
  -1  -4   3      298.73      331.71      3.25 o
   0  -4   3      423.44      428.55      4.62 o
   1  -4   3      504.60      533.71      6.74 o
   2  -4   3     1666.34     1702.12     20.74 o
   3  -4   3      544.07      519.29      6.87 o
   4  -4   3      345.50      328.32      4.78 o
   5  -4   3      147.86      148.32      4.30 o
   6  -4   3       72.96       76.33      3.03 o
  -6  -3   3       57.85       57.48      2.07 o
  -5  -3   3       74.83       71.36      1.76 o
  -4  -3   3      129.94      132.13      2.08 o
  -3  -3   3      687.00      693.75      8.03 o
  -2  -3   3     1059.76     1038.87     11.70 o
  -1  -3   3      130.08      127.93      1.64 o
   0  -3   3      745.62      732.54      8.16 o
   1  -3   3      666.68      671.38      8.38 o
   2  -3   3     1010.90     1002.48     12.56 o
   3  -3   3      348.30      354.05      5.50 o
   4  -3   3      407.06      384.39      5.45 o
   5  -3   3       40.15       37.11      1.53 o
   6  -3   3       91.72       87.84      2.62 o
  -6  -2   3       55.04       57.25      2.07 o
  -5  -2   3      127.80      129.65      2.22 o
  -4  -2   3        5.10        4.12      0.44 o
  -3  -2   3       42.38       42.49      0.92 o
  -2  -2   3      822.84      867.32      9.68 o
  -1  -2   3      654.90      659.96      7.36 o
   0  -2   3      289.17      300.85      3.83 o
   1  -2   3     4701.35     4583.71     62.06 o
   2  -2   3      248.84      249.23      3.46 o
   3  -2   3      230.21      226.71      3.32 o
   4  -2   3      226.26      224.76      3.54 o
   5  -2   3      106.49      103.19      2.23 o
   6  -2   3        5.21        6.73      0.87 o
  -6  -1   3      329.13      329.49      6.04 o
  -5  -1   3      235.68      240.45      3.59 o
  -4  -1   3      209.21      215.08      2.99 o
  -3  -1   3      961.06      948.58     10.60 o
  -2  -1   3      305.94      308.26      3.75 o
  -1  -1   3     1961.66     1958.79     21.15 o
   0  -1   3     4165.08     3964.18     55.62 o
   1  -1   3      361.95      366.99      5.47 o
   2  -1   3       93.37       93.66      2.16 o
   3  -1   3       26.42       22.59      0.81 o
   4  -1   3       77.97       75.09      2.76 o
   5  -1   3        9.68        8.23      0.88 o
   6  -1   3        0.98        0.85      0.61 o
  -6   0   3       66.89       73.54      2.29 o
  -5   0   3      535.44      528.70      6.53 o
  -4   0   3      549.78      553.86      8.00 o
  -3   0   3        9.28       16.87      0.57 o
  -2   0   3      469.70      520.87      5.91 o
  -1   0   3     4144.66     3935.83     47.02 o
   0   0   3      847.00      801.97     11.30 o
   1   0   3      368.05      353.71      6.42 o
   2   0   3      194.62      179.05      4.06 o
   3   0   3     1026.28      961.91     13.97 o
   4   0   3       92.56       88.76      1.85 o
   5   0   3        0.11       -0.21      0.42 o
   6   0   3        0.88        0.93      0.59 o
  -6   1   3      329.76      324.36      5.99 o
  -5   1   3      239.58      244.69      3.92 o
  -4   1   3      213.77      215.92      3.78 o
  -3   1   3      962.26      936.33     10.56 o
  -2   1   3      320.25      326.39      3.79 o
  -1   1   3     1968.10     1959.70     33.33 o
   0   1   3     4169.23     3905.08     97.49 o
   1   1   3      368.14      376.24      5.50 o
   2   1   3       97.40       97.89      1.84 o
   3   1   3       26.36       23.63      0.92 o
   4   1   3       76.89       68.16      1.86 o
   5   1   3        9.76        8.46      0.75 o
   6   1   3        0.97        1.17      0.62 o
  -6   2   3       56.64       55.53      2.02 o
  -5   2   3      130.15      133.53      3.00 o
  -4   2   3        5.48        4.64      0.42 o
  -3   2   3       42.24       43.80      0.86 o
  -2   2   3      826.62      877.26     10.80 o
  -1   2   3      661.57      668.08      8.17 o
   0   2   3      287.29      303.29      4.50 o
   1   2   3     4669.47     4419.15     61.99 o
   2   2   3      242.34      241.85      6.74 o
   3   2   3      220.49      218.22      4.07 o
   4   2   3      233.58      226.85      4.08 o
   5   2   3      109.78      105.42      2.24 o
   6   2   3        4.43        4.49      0.72 o
  -6   3   3       55.83       52.98      2.69 o
  -5   3   3       71.44       68.13      2.00 o
  -4   3   3      124.76      127.42      3.22 o
  -3   3   3      686.18      704.43      8.93 o
  -2   3   3     1073.86     1086.89     13.03 o
  -1   3   3      134.82      129.27      1.98 o
   0   3   3      761.77      760.26     13.04 o
   1   3   3      683.59      671.74     17.32 o
   2   3   3     1012.99     1019.37     14.42 o
   3   3   3      343.85      350.74      5.62 o
   4   3   3      404.17      376.37      6.28 o
   5   3   3       40.03       36.22      1.57 o
   6   3   3       92.39       88.67      2.57 o
  -6   4   3       46.61       46.82      4.48 o
  -5   4   3       43.63       40.10      1.53 o
  -4   4   3      226.25      222.34      4.01 o
  -3   4   3       67.02       71.62      1.41 o
  -2   4   3      177.74      197.32      2.75 o
  -1   4   3      302.61      342.36      4.95 o
   0   4   3      429.28      437.47      7.20 o
   1   4   3      508.36      533.42      7.69 o
   2   4   3     1677.08     1682.10     23.76 o
   3   4   3      531.44      515.12      9.32 o
   4   4   3      340.18      318.09      5.50 o
   5   4   3      147.47      143.56      4.03 o
   6   4   3       75.83       81.09      2.48 o
  -6   5   3       48.12       48.41      2.34 o
  -5   5   3       77.79       79.64      3.56 o
  -4   5   3      219.49      228.36      4.32 o
  -3   5   3      252.81      263.46      3.64 o
  -2   5   3      378.00      350.25      5.28 o
  -1   5   3      680.03      723.16      8.69 o
   0   5   3     1786.51     1905.15     37.06 o
   1   5   3      209.59      199.12      3.86 o
   2   5   3        7.33        8.67      0.90 o
   3   5   3      107.94      107.10      2.24 o
   4   5   3       75.22       71.32      1.93 o
   5   5   3       29.83       30.05      1.96 o
   6   5   3        1.72        1.56      0.73 o
  -6   6   3        5.96        4.06      1.53 o
  -5   6   3      109.32      108.80      3.33 o
  -4   6   3      176.46      172.85      3.37 o
  -3   6   3       31.45       32.58      1.10 o
  -2   6   3       35.80       36.35      0.96 o
  -1   6   3     1229.09     1420.40     19.40 o
   0   6   3      232.27      260.49      3.85 o
   1   6   3      300.80      339.71      6.16 o
   2   6   3       88.38       89.83      2.58 o
   3   6   3       44.60       38.74      1.23 o
   4   6   3      153.15      142.45      3.72 o
   5   6   3      179.09      180.26      4.77 o
   6   6   3       36.38       33.20      2.45 o
  -6   7   3       36.74       35.46      2.11 o
  -5   7   3      212.05      218.50      5.28 o
  -4   7   3      353.50      342.34      7.10 o
  -3   7   3       79.00       78.43      2.25 o
  -2   7   3       88.37      110.86      2.55 o
  -1   7   3      302.26      303.85      4.39 o
   0   7   3       47.85       51.24      1.13 o
   1   7   3      163.77      159.67      3.29 o
   2   7   3       77.12       75.51      2.04 o
   3   7   3      193.98      181.16      6.56 o
   4   7   3       50.05       51.57      1.99 o
   5   7   3       39.33       37.45      4.41 o
   6   7   3        6.61        7.76      1.29 o
  -6   8   3       80.09       80.79      4.78 o
  -5   8   3      106.19       99.88      3.24 o
  -4   8   3      168.19      155.87      5.70 o
  -3   8   3       59.81       52.21      1.76 o
  -2   8   3       12.37       18.02      1.10 o
  -1   8   3        1.26        2.69      0.37 o
   0   8   3       72.85       94.08      1.41 o
   1   8   3       72.19       73.06      4.39 o
   2   8   3      347.07      353.51      6.72 o
   3   8   3      186.82      192.45      4.29 o
   4   8   3      112.59      115.09      3.80 o
   5   8   3      221.13      214.86      5.41 o
  -6   9   3        0.49       -0.22      2.21 o
  -5   9   3       48.26       46.58      2.11 o
  -4   9   3      211.27      197.43      4.67 o
  -3   9   3      792.37      756.23     14.77 o
  -2   9   3      305.78      302.32      9.62 o
  -1   9   3       80.16       83.91      2.55 o
   0   9   3      110.35      115.66      2.83 o
   1   9   3      805.71      865.21     37.85 o
   2   9   3      678.92      677.55     15.33 o
   3   9   3      280.29      260.38      5.50 o
   4   9   3        3.14        3.93      1.04 o
   5   9   3        2.70        1.68      0.82 o
  -5  10   3        1.57        1.25      0.73 o
  -4  10   3        4.94        6.03      0.85 o
  -3  10   3      219.27      214.72      4.62 o
  -2  10   3      128.45      139.10      3.02 o
  -1  10   3       60.93       68.11      2.18 o
   0  10   3       48.00       48.01      1.01 o
   1  10   3       41.04       45.95      1.34 o
   2  10   3      263.37      266.27      5.20 o
   3  10   3       92.86       79.40      2.42 o
   4  10   3       59.53       60.57      2.25 o
   5  10   3      107.64      107.11      3.45 o
  -5  11   3       71.04       67.54      2.67 o
  -4  11   3       40.68       45.63      1.94 o
  -3  11   3       32.84       28.38      1.38 o
  -2  11   3        6.99        7.77      1.35 o
  -1  11   3      243.92      239.98      4.50 o
   0  11   3      129.22      123.58      5.64 o
   1  11   3      307.95      326.42      7.23 o
   2  11   3       92.74       92.47      2.42 o
   3  11   3      132.85      127.98      3.29 o
   4  11   3       89.84       93.12      4.17 o
   5  11   3       59.71       60.64      2.55 o
  -5  12   3       48.45       46.18      2.23 o
  -4  12   3       16.74       17.73      1.33 o
  -3  12   3        0.98        0.52      0.50 o
  -2  12   3      175.94      169.00      7.11 o
  -1  12   3      186.51      183.91      5.39 o
   0  12   3       31.28       38.68      1.12 o
   1  12   3       47.27       46.98      1.43 o
   2  12   3      209.98      205.60      4.37 o
   3  12   3      105.22      100.75      2.86 o
   4  12   3       85.31       89.62      2.90 o
  -4  13   3       80.81       83.68      2.71 o
  -3  13   3       48.62       57.19      1.97 o
  -2  13   3       34.22       38.38      1.53 o
  -1  13   3       51.37       46.10      2.08 o
   0  13   3      228.36      228.14      4.25 o
   1  13   3       35.65       34.71      1.25 o
   2  13   3        2.94        3.79      0.80 o
   3  13   3       51.98       52.65      4.29 o
   4  13   3       33.13       33.93      2.21 o
  -4  14   3       17.11       18.72      1.44 o
  -3  14   3       52.39       57.81      2.57 o
  -2  14   3        2.82        2.92      0.52 o
  -1  14   3        0.93        0.12      0.61 o
   0  14   3       86.45       87.67      1.99 o
   1  14   3      102.74      105.18      4.23 o
   2  14   3      161.56      160.48      3.64 o
   3  14   3       36.62       41.53      3.00 o
  -3  15   3       33.40       31.56      1.50 o
  -2  15   3       79.86       81.08      2.18 o
  -1  15   3      125.95      125.55      4.17 o
   0  15   3       98.93       99.56      3.19 o
   1  15   3       21.02       20.82      1.03 o
   2  15   3      112.32      113.23      3.86 o
   3  15   3       76.92       73.38      3.07 o
  -3  16   3       23.66       25.99      1.84 o
  -2  16   3       16.87       13.24      1.59 o
  -1  16   3       32.62       32.12      1.96 o
   0  16   3       11.36       14.47      1.23 o
   1  16   3        6.82        6.45      0.69 o
   2  16   3       73.20       73.96      2.20 o
  -1  17   3      175.73      183.91      5.64 o
   1  17   3       32.25       29.55      1.84 o
  -1 -17   4       32.25       36.54      3.43 o
   0 -17   4      127.62      136.71      6.01 o
   1 -17   4       85.42       85.45      2.72 o
  -2 -16   4       11.58       11.87      1.03 o
  -1 -16   4       18.45       18.83      0.90 o
   0 -16   4        5.79        4.23      1.10 o
   1 -16   4        8.91       11.15      1.72 o
   2 -16   4       68.85       63.29      2.36 o
  -3 -15   4       67.90       71.01      3.30 o
  -2 -15   4      272.56      280.11      5.05 o
  -1 -15   4       28.02       28.01      2.65 o
   0 -15   4        1.75        0.83      0.61 o
   1 -15   4       20.13       20.48      1.28 o
   2 -15   4       56.43       57.35      2.24 o
   3 -15   4      183.95      178.90      4.77 o
  -4 -14   4       37.64       35.93      1.69 o
  -3 -14   4       20.00       18.44      1.28 o
  -2 -14   4       40.11       41.02      1.41 o
  -1 -14   4       28.84       25.99      0.99 o
   0 -14   4       94.18       92.13      2.62 o
   1 -14   4      111.97      113.52      3.06 o
   2 -14   4       98.25      105.88      3.15 o
   3 -14   4       23.92       26.98      1.67 o
  -4 -13   4       43.02       46.62      1.80 o
  -3 -13   4      191.89      188.96      3.79 o
  -2 -13   4       47.80       45.70      1.44 o
  -1 -13   4       91.48       84.16      1.72 o
   0 -13   4      268.96      274.52      4.95 o
   1 -13   4      332.54      326.92      6.88 o
   2 -13   4      183.22      184.38      4.51 o
   3 -13   4       81.46       80.21      5.33 o
   4 -13   4       38.99       44.28      2.57 o
  -5 -12   4      132.11      139.46      3.46 o
  -4 -12   4      101.36       98.81      2.66 o
  -3 -12   4        0.08        0.48      0.57 o
  -2 -12   4        3.14        4.49      0.62 o
  -1 -12   4      131.50      124.29      2.17 o
   0 -12   4      249.32      239.30      3.61 o
   1 -12   4      206.72      207.68      4.62 o
   2 -12   4      207.98      204.02      4.77 o
   3 -12   4      222.80      220.98      5.30 o
   4 -12   4        6.16        4.78      1.35 o
  -5 -11   4       47.74       50.48      2.05 o
  -4 -11   4      105.92      109.45      2.73 o
  -3 -11   4       28.49       28.53      1.24 o
  -2 -11   4       45.80       40.37      1.15 o
  -1 -11   4      257.07      236.97      3.59 o
   0 -11   4      645.36      636.42      8.46 o
   1 -11   4      107.63      110.15      2.89 o
   2 -11   4      378.94      370.31      7.58 o
   3 -11   4      260.66      263.84      6.06 o
   4 -11   4       41.62       44.14      2.15 o
  -5 -10   4       56.92       59.98      2.16 o
  -4 -10   4      110.29      112.36      2.77 o
  -3 -10   4       17.53       16.79      1.02 o
  -2 -10   4      313.44      299.09      4.34 o
  -1 -10   4       11.64       11.32      0.61 o
   0 -10   4       67.44       72.64      2.21 o
   1 -10   4        6.35        6.32      1.10 o
   2 -10   4       34.92       36.39      1.59 o
   3 -10   4       41.88       38.89      1.80 o
   4 -10   4       91.01       87.79      3.00 o
   5 -10   4       54.69       56.15      2.56 o
  -5  -9   4        4.11        4.59      0.89 o
  -4  -9   4       79.68       73.37      2.47 o
  -3  -9   4      243.59      231.74      5.44 o
  -2  -9   4      428.28      426.29      5.84 o
  -1  -9   4      157.41      166.51      2.56 o
   0  -9   4      869.30      862.36     13.18 o
   1  -9   4       43.70       38.56      2.15 o
   2  -9   4      131.80      127.06      3.92 o
   3  -9   4       16.74       19.36      1.35 o
   4  -9   4        2.48        3.51      0.88 o
   5  -9   4       34.44       31.94      2.09 o
  -6  -8   4       29.12       26.85      1.77 o
  -5  -8   4       58.24       61.24      2.96 o
  -4  -8   4       46.25       46.64      1.69 o
  -3  -8   4      171.85      183.97      3.52 o
  -2  -8   4      271.36      269.16      3.84 o
  -1  -8   4      176.04      193.00      2.53 o
   0  -8   4      162.82      177.20      2.69 o
   1  -8   4        8.94        8.28      0.80 o
   2  -8   4      303.87      308.75      6.35 o
   3  -8   4      329.90      328.50      6.91 o
   4  -8   4      226.89      211.20      5.22 o
   5  -8   4      108.87      105.31      3.61 o
  -6  -7   4       34.00       32.75      1.84 o
  -5  -7   4       38.74       38.90      1.84 o
  -4  -7   4      202.28      209.39      4.05 o
  -3  -7   4      627.96      608.47      8.05 o
  -2  -7   4      362.86      357.10      4.81 o
  -1  -7   4      501.08      515.20      5.34 o
   0  -7   4      632.17      635.74     11.59 o
   1  -7   4        5.46        6.59      1.10 o
   2  -7   4      166.02      167.16      3.88 o
   3  -7   4      131.71      133.09      3.49 o
   4  -7   4       51.01       56.33      2.29 o
   5  -7   4       59.76       59.73      2.88 o
  -6  -6   4       39.81       38.46      2.53 o
  -5  -6   4       93.03       95.39      2.55 o
  -4  -6   4      246.20      246.35      3.90 o
  -3  -6   4      297.39      296.27      4.32 o
  -2  -6   4       77.76       69.70      1.13 o
  -1  -6   4      240.64      235.88      2.64 o
   0  -6   4      252.83      270.95      3.23 o
   1  -6   4      264.96      294.60      3.89 o
   2  -6   4        3.91        5.89      0.44 o
   3  -6   4      444.78      445.73      7.16 o
   4  -6   4      186.11      184.71      4.67 o
   5  -6   4      152.60      152.93      4.37 o
   6  -6   4       60.57       65.50      6.87 o
  -6  -5   4        1.16        0.71      0.77 o
  -5  -5   4      175.02      169.53      7.68 o
  -4  -5   4      488.15      482.77      6.75 o
  -3  -5   4      605.91      598.41      7.03 o
  -2  -5   4      145.62      159.73      2.15 o
  -1  -5   4      873.67      898.63      9.09 o
   0  -5   4      883.66      878.75      9.70 o
   1  -5   4      338.15      338.10      4.42 o
   2  -5   4       48.57       53.72      1.15 o
   3  -5   4       15.95       17.72      0.96 o
   4  -5   4      127.85      122.54      2.71 o
   5  -5   4       46.50       44.68      2.21 o
   6  -5   4      106.15      116.10      3.94 o
  -6  -4   4        2.77        3.03      0.89 o
  -5  -4   4       22.94       23.50      1.11 o
  -4  -4   4      132.23      139.25      2.21 o
  -3  -4   4      137.73      136.61      2.42 o
  -2  -4   4        3.22        2.32      0.25 o
  -1  -4   4      122.40      134.80      1.60 o
   0  -4   4       13.24       15.69      0.43 o
   1  -4   4      773.13      833.90     10.37 o
   2  -4   4      492.73      485.56      6.35 o
   3  -4   4      487.64      483.90      6.54 o
   4  -4   4      140.11      135.24      2.48 o
   5  -4   4      174.86      177.84      3.77 o
   6  -4   4       51.06       52.22      6.99 o
  -6  -3   4       89.23       96.75      2.69 o
  -5  -3   4       42.05       45.35      1.42 o
  -4  -3   4      154.88      152.08      2.37 o
  -3  -3   4      167.15      164.31      2.32 o
  -2  -3   4      417.95      404.33      4.74 o
  -1  -3   4      136.91      119.18      1.45 o
   0  -3   4      272.06      295.68      3.43 o
   1  -3   4     1138.56     1136.77     13.82 o
   2  -3   4      301.36      273.32      3.81 o
   3  -3   4      406.10      382.74      5.35 o
   4  -3   4      382.10      366.67      5.36 o
   5  -3   4       57.56       63.98      2.02 o
   6  -3   4       88.27       95.18      2.74 o
  -6  -2   4      111.05      118.87      3.02 o
  -5  -2   4        7.54        6.82      0.61 o
  -4  -2   4       43.38       47.09      1.12 o
  -3  -2   4      126.98      131.34      2.74 o
  -2  -2   4      253.08      278.70      3.41 o
  -1  -2   4       99.82       95.27      1.49 o
   0  -2   4      133.11      116.19      1.73 o
   1  -2   4      252.43      278.39      4.29 o
   2  -2   4     1411.14     1454.95     20.48 o
   3  -2   4       21.19       22.54      0.83 o
   4  -2   4       19.37       19.86      1.04 o
   5  -2   4      120.86      115.27      2.42 o
   6  -2   4       70.65       75.20      3.07 o
  -6  -1   4      102.16      103.88      2.81 o
  -5  -1   4      306.49      317.42      4.34 o
  -4  -1   4      108.98      111.15      1.87 o
  -3  -1   4       33.49       29.12      0.93 o
  -2  -1   4      867.36      873.43     10.66 o
  -1  -1   4       25.98       28.56      0.69 o
   0  -1   4       82.59       83.66      1.30 o
   1  -1   4      969.69      924.70     13.12 o
   2  -1   4        8.75        6.20      0.50 o
   3  -1   4      388.04      368.81      5.85 o
   4  -1   4       47.79       43.86      1.27 o
   5  -1   4        3.37        4.78      0.64 o
   6  -1   4       35.38       35.05      1.70 o
  -6   0   4      193.34      197.03      4.18 o
  -5   0   4      483.43      466.72      6.67 o
  -4   0   4      539.57      543.52      7.33 o
  -3   0   4       91.29       83.79      1.37 o
  -2   0   4     1537.43     1644.22     23.12 o
  -1   0   4      891.62      897.92     14.90 o
   0   0   4     1201.30     1081.40     14.32 o
   1   0   4       15.87       13.13      0.57 o
   2   0   4     1268.24     1256.49     21.89 o
   3   0   4       53.47       52.40      1.42 o
   4   0   4      147.84      146.27      2.64 o
   5   0   4       23.51       20.09      1.08 o
   6   0   4       23.77       27.43      1.79 o
  -6   1   4      104.64      105.00      2.81 o
  -5   1   4      310.08      314.37      4.83 o
  -4   1   4      111.26      116.35      1.97 o
  -3   1   4       32.50       29.39      0.77 o
  -2   1   4      854.49      857.61     14.65 o
  -1   1   4       28.12       32.77      0.69 o
   0   1   4       79.48       79.22      1.86 o
   1   1   4      971.19      919.17     13.10 o
   2   1   4        9.87        6.56      0.52 o
   3   1   4      383.51      367.22      5.88 o
   4   1   4       46.71       43.05      1.46 o
   5   1   4        3.37        3.24      0.61 o
   6   1   4       36.02       35.78      1.42 o
  -6   2   4      108.30      112.38      2.95 o
  -5   2   4        6.78        7.94      0.85 o
  -4   2   4       44.08       45.89      1.66 o
  -3   2   4      128.80      133.45      2.19 o
  -2   2   4      254.42      280.16      3.80 o
  -1   2   4       99.75       94.01      1.49 o
   0   2   4      134.01      118.82      1.73 o
   1   2   4      250.81      281.16      4.32 o
   2   2   4     1392.94     1445.25     20.50 o
   3   2   4       20.62       21.72      0.94 o
   4   2   4       18.01       21.22      1.06 o
   5   2   4      123.66      119.91      2.48 o
   6   2   4       71.51       76.99      2.43 o
  -6   3   4       89.65       93.05      2.64 o
  -5   3   4       41.92       44.90      2.13 o
  -4   3   4      161.11      162.72      2.70 o
  -3   3   4      170.68      165.77      2.59 o
  -2   3   4      405.77      397.70      5.26 o
  -1   3   4      131.55      118.17      1.78 o
   0   3   4      258.96      288.05      4.41 o
   1   3   4     1123.71     1096.95     15.81 o
   2   3   4      296.44      270.94      4.36 o
   3   3   4      406.26      390.33      6.16 o
   4   3   4      386.69      373.74      6.18 o
   5   3   4       58.43       56.16      2.23 o
   6   3   4       89.00       87.74      2.64 o
  -6   4   4        2.20       -0.19      0.82 o
  -5   4   4       21.85       23.49      2.27 o
  -4   4   4      133.09      142.23      4.42 o
  -3   4   4      135.44      138.03      2.25 o
  -2   4   4        3.24        2.54      0.30 o
  -1   4   4      121.83      133.36      1.94 o
   0   4   4       13.82       16.15      0.74 o
   1   4   4      774.58      826.77     11.87 o
   2   4   4      489.76      478.55     11.59 o
   3   4   4      491.69      486.82      7.53 o
   4   4   4      135.43      133.18      2.88 o
   5   4   4      172.56      168.15      4.55 o
   6   4   4       49.68       51.52      2.46 o
  -6   5   4        1.47        1.95      0.91 o
  -5   5   4      175.98      171.59      4.84 o
  -4   5   4      498.29      490.20      7.74 o
  -3   5   4      604.49      608.34      7.78 o
  -2   5   4      145.31      164.81      2.81 o
  -1   5   4      866.03      900.98     12.79 o
   0   5   4      885.08      885.32     15.30 o
   1   5   4      330.40      329.58      5.05 o
   2   5   4       49.32       55.44      1.32 o
   3   5   4       14.19       15.48      0.87 o
   4   5   4      123.82      116.24      3.29 o
   5   5   4       44.93       41.33      2.04 o
   6   5   4      106.92      118.73      3.14 o
  -6   6   4       39.39       36.79      2.88 o
  -5   6   4       90.23       89.46      4.54 o
  -4   6   4      246.91      246.81      8.95 o
  -3   6   4      294.37      301.12      4.88 o
  -2   6   4       76.93       69.70      1.50 o
  -1   6   4      240.81      234.74      3.66 o
   0   6   4      255.85      273.28      8.95 o
   1   6   4      262.18      287.46      5.55 o
   2   6   4        3.75        6.17      0.52 o
   3   6   4      450.54      451.62      8.71 o
   4   6   4      187.15      184.91      4.51 o
   5   6   4      151.76      150.13      4.25 o
   6   6   4       59.72       63.22      2.77 o
  -6   7   4       35.61       34.58      2.02 o
  -5   7   4       36.79       39.16      1.94 o
  -4   7   4      201.34      201.59      4.76 o
  -3   7   4      618.20      605.10     11.27 o
  -2   7   4      357.37      345.29      5.42 o
  -1   7   4      486.84      500.23      7.43 o
   0   7   4      636.29      642.11      9.16 o
   1   7   4        5.20        6.71      0.74 o
   2   7   4      169.43      165.57      3.68 o
   3   7   4      135.55      129.91      3.34 o
   4   7   4       53.38       53.31      2.12 o
   5   7   4       61.13       62.87      2.51 o
  -6   8   4       29.30       30.48      4.72 o
  -5   8   4       57.74       58.64      2.37 o
  -4   8   4       46.28       46.85      1.94 o
  -3   8   4      169.54      182.57      4.11 o
  -2   8   4      271.17      266.54      5.28 o
  -1   8   4      176.34      191.98      3.09 o
   0   8   4      164.80      174.86      2.85 o
   1   8   4        8.18        8.72      0.65 o
   2   8   4      298.09      307.85      6.11 o
   3   8   4      322.94      311.79      6.55 o
   4   8   4      223.43      210.84      5.03 o
   5   8   4      111.24      114.06      4.11 o
  -5   9   4        4.51        3.31      0.87 o
  -4   9   4       78.80       71.83      2.46 o
  -3   9   4      245.15      238.70      5.02 o
  -2   9   4      433.68      432.84      8.01 o
  -1   9   4      158.61      168.37      2.76 o
   0   9   4      868.88      875.29     12.32 o
   1   9   4       40.24       37.76      1.53 o
   2   9   4      128.51      122.67      5.21 o
   3   9   4       15.56       17.90      1.29 o
   4   9   4        2.09        2.33      0.78 o
   5   9   4       33.69       31.56      4.11 o
  -5  10   4       58.54       63.39      2.55 o
  -4  10   4      109.45      109.02      3.16 o
  -3  10   4       17.06       18.93      1.90 o
  -2  10   4      313.85      295.84      5.84 o
  -1  10   4       11.68       11.67      0.70 o
   0  10   4       66.37       72.66      1.81 o
   1  10   4        7.11        7.05      0.61 o
   2  10   4       37.28       37.70      1.43 o
   3  10   4       43.65       43.54      1.73 o
   4  10   4       87.66       82.61      2.77 o
   5  10   4       52.71       53.63      2.46 o
  -5  11   4       46.43       49.71      2.76 o
  -4  11   4      100.90      101.42      3.07 o
  -3  11   4       31.62       31.41      1.59 o
  -2  11   4       49.67       45.52      1.66 o
  -1  11   4      260.53      247.35      4.67 o
   0  11   4      644.06      653.95     11.44 o
   1  11   4      106.55      115.09      3.19 o
   2  11   4      378.21      367.40      7.19 o
   3  11   4      262.86      265.14      5.72 o
   4  11   4       42.57       43.30      1.99 o
  -5  12   4      134.01      125.13      5.58 o
  -4  12   4      101.03      101.15      3.02 o
  -3  12   4        0.03        0.12      0.52 o
  -2  12   4        3.34        4.43      0.67 o
  -1  12   4      131.04      123.32      2.76 o
   0  12   4      246.63      237.73      4.68 o
   1  12   4      204.61      204.51      4.25 o
   2  12   4      209.27      205.48      4.46 o
   3  12   4      222.76      219.78      4.98 o
   4  12   4        6.40        6.14      0.99 o
  -4  13   4       42.10       41.71      1.94 o
  -3  13   4      193.86      184.24      6.87 o
  -2  13   4       48.72       49.50      1.62 o
  -1  13   4       89.20       86.16      2.15 o
   0  13   4      271.16      275.95      5.29 o
   1  13   4      336.92      338.88      6.46 o
   2  13   4      181.63      185.42      4.16 o
   3  13   4       78.81       78.55      4.54 o
   4  13   4       37.20       39.82      2.02 o
  -4  14   4       36.50       37.43      1.85 o
  -3  14   4       20.71       20.23      1.53 o
  -2  14   4       40.54       39.99      1.47 o
  -1  14   4       28.90       27.50      1.06 o
   0  14   4       95.09       90.63      5.27 o
   1  14   4      112.36      112.10      2.73 o
   2  14   4      100.91      112.50      2.86 o
   3  14   4       23.78       23.46      1.47 o
  -3  15   4       68.01       70.31      2.27 o
  -2  15   4      274.56      273.47      5.62 o
  -1  15   4       27.55       26.76      1.12 o
   0  15   4        2.54        2.99      0.52 o
   1  15   4       19.79       21.72      1.29 o
   2  15   4       55.95       59.00      1.99 o
   3  15   4      186.65      188.84      4.50 o
  -2  16   4       11.81       13.12      1.59 o
  -1  16   4       18.30       19.86      1.59 o
   0  16   4        5.62        5.39      0.98 o
   1  16   4        8.30       10.31      0.87 o
   2  16   4       70.26       64.38      2.11 o
  -1  17   4       31.71       31.39      1.96 o
   0  17   4      129.55      138.06      4.54 o
   1  17   4       86.87       92.32      3.31 o
  -2 -16   5       37.66       38.79      1.65 o
  -1 -16   5       28.45       25.92      4.41 o
   0 -16   5       20.54       20.30      1.41 o
   1 -16   5       34.40       33.94      1.72 o
  -3 -15   5      168.56      178.15      4.64 o
  -2 -15   5      175.80      182.31      3.63 o
  -1 -15   5       44.05       40.25      2.10 o
   0 -15   5       16.64       19.01      1.32 o
   1 -15   5       32.78       37.03      3.92 o
   2 -15   5       41.14       42.33      1.93 o
  -3 -14   5       34.25       34.91      1.78 o
  -2 -14   5       58.64       59.80      2.01 o
  -1 -14   5        6.59        6.29      0.79 o
   0 -14   5      121.24      116.14      3.21 o
   1 -14   5       20.72       21.98      1.84 o
   2 -14   5        9.58        9.76      1.41 o
   3 -14   5       26.84       28.30      1.84 o
  -4 -13   5       78.66       76.41      2.37 o
  -3 -13   5       30.49       30.98      1.86 o
  -2 -13   5      209.86      199.40      3.78 o
  -1 -13   5      201.93      196.09      3.17 o
   0 -13   5      282.54      268.37      4.59 o
   1 -13   5      158.62      155.32      3.89 o
   2 -13   5       50.80       51.33      2.09 o
   3 -13   5      100.76       96.57      3.21 o
  -4 -12   5       16.59       20.46      1.37 o
  -3 -12   5       36.36       35.62      1.43 o
  -2 -12   5       21.65       22.51      1.12 o
  -1 -12   5      172.42      162.28      3.19 o
   0 -12   5       65.56       70.14      2.48 o
   1 -12   5       31.84       32.89      1.56 o
   2 -12   5      112.33      110.87      3.18 o
   3 -12   5        2.95        4.52      0.97 o
   4 -12   5        1.31        2.77      1.00 o
  -5 -11   5      111.74      120.44      3.19 o
  -4 -11   5       80.94       87.13      2.44 o
  -3 -11   5      320.04      307.55      5.42 o
  -2 -11   5      538.91      506.44      8.06 o
  -1 -11   5      172.68      166.27      2.75 o
   0 -11   5       19.30       19.49      0.95 o
   1 -11   5      201.22      210.65      4.73 o
   2 -11   5       49.84       49.24      2.76 o
   3 -11   5      129.93      123.98      3.59 o
   4 -11   5       34.08       37.17      1.97 o
  -5 -10   5      117.95      122.81      3.43 o
  -4 -10   5       44.40       44.18      1.69 o
  -3 -10   5        2.01        3.66      0.65 o
  -2 -10   5      248.38      246.63      4.32 o
  -1 -10   5       23.44       20.08      0.81 o
   0 -10   5       26.63       21.21      1.70 o
   1 -10   5      131.95      129.27      3.26 o
   2 -10   5       25.63       23.08      1.38 o
   3 -10   5       25.50       26.57      1.68 o
   4 -10   5       14.30       17.01      1.56 o
  -5  -9   5       98.89      103.06      3.69 o
  -4  -9   5       38.29       38.86      1.68 o
  -3  -9   5       67.45       61.09      1.78 o
  -2  -9   5        2.07        2.88      0.44 o
  -1  -9   5       79.10       81.51      1.60 o
   0  -9   5       63.48       53.39      1.38 o
   1  -9   5      509.57      506.03      9.78 o
   2  -9   5      141.24      137.57      3.53 o
   3  -9   5       92.67       87.88      2.83 o
   4  -9   5      129.00      131.42      3.82 o
   5  -9   5       20.35       20.00      1.83 o
  -6  -8   5       63.73       65.21      2.35 o
  -5  -8   5       63.45       73.07      2.26 o
  -4  -8   5      128.29      126.93      2.90 o
  -3  -8   5      322.48      307.54      5.32 o
  -2  -8   5       30.60       28.55      0.87 o
  -1  -8   5       17.99       15.87      0.67 o
   0  -8   5       22.16       26.20      0.93 o
   1  -8   5       80.94       88.06      2.46 o
   2  -8   5       78.27       74.74      2.35 o
   3  -8   5       99.81      104.32      3.74 o
   4  -8   5       44.54       40.44      2.00 o
   5  -8   5        8.66       11.27      1.43 o
  -6  -7   5       20.13       22.01      1.92 o
  -5  -7   5       36.01       36.73      1.84 o
  -4  -7   5       14.30       13.91      1.12 o
  -3  -7   5      362.10      350.76      5.05 o
  -2  -7   5      353.11      344.94      4.24 o
  -1  -7   5      365.70      356.34      5.11 o
   0  -7   5      146.54      144.36      2.17 o
   1  -7   5      760.34      758.22     11.19 o
   2  -7   5       30.44       32.28      1.50 o
   3  -7   5      155.48      161.65      4.19 o
   4  -7   5      109.01      108.56      3.40 o
   5  -7   5        2.72        2.51      1.04 o
  -6  -6   5       79.05       78.61      3.56 o
  -5  -6   5       56.41       53.80      1.91 o
  -4  -6   5      621.77      629.90      8.46 o
  -3  -6   5      536.68      507.75      7.70 o
  -2  -6   5        3.93        4.29      0.71 o
  -1  -6   5       32.85       34.91      0.81 o
   0  -6   5      412.34      426.17      5.56 o
   1  -6   5       41.91       43.72      0.96 o
   2  -6   5      136.17      141.61      3.50 o
   3  -6   5       89.14       86.96      2.51 o
   4  -6   5       81.58       76.43      2.76 o
   5  -6   5       29.20       31.38      2.06 o
  -6  -5   5       31.62       32.01      2.25 o
  -5  -5   5      176.40      176.65      3.93 o
  -4  -5   5      494.37      477.07      6.68 o
  -3  -5   5       96.34       99.72      1.63 o
  -2  -5   5      342.66      339.29      4.14 o
  -1  -5   5       11.25       12.38      0.50 o
   0  -5   5      438.09      427.47      4.97 o
   1  -5   5      412.11      415.03      5.53 o
   2  -5   5      320.95      315.23      4.42 o
   3  -5   5      615.92      606.23      8.07 o
   4  -5   5      350.22      345.88      5.99 o
   5  -5   5       60.06       61.65      2.60 o
  -6  -4   5      110.71      112.60      3.25 o
  -5  -4   5       14.66       16.41      0.99 o
  -4  -4   5       97.18      106.28      1.87 o
  -3  -4   5      266.31      267.16      3.52 o
  -2  -4   5       22.02       23.67      0.67 o
  -1  -4   5      253.96      240.46      2.96 o
   0  -4   5      152.14      158.80      2.07 o
   1  -4   5      118.63      109.77      1.79 o
   2  -4   5       48.04       45.00      1.22 o
   3  -4   5       16.67       19.06      0.83 o
   4  -4   5      247.03      236.85      4.50 o
   5  -4   5       25.95       25.50      1.51 o
   6  -4   5       23.82       26.20      2.11 o
  -6  -3   5        0.40        0.44      1.00 o
  -5  -3   5      113.44      113.41      2.32 o
  -4  -3   5      242.84      239.71      3.32 o
  -3  -3   5      101.35       90.99      1.57 o
  -2  -3   5      376.24      345.75      4.20 o
  -1  -3   5      412.83      424.49      5.42 o
   0  -3   5      664.67      665.44      8.29 o
   1  -3   5      839.19      834.30     11.87 o
   2  -3   5      616.90      574.75      7.50 o
   3  -3   5      125.90      122.28      2.22 o
   4  -3   5      119.02      113.90      2.28 o
   5  -3   5      205.26      204.57      6.49 o
   6  -3   5       68.58       63.08      2.86 o
  -6  -2   5       33.44       35.82      1.72 o
  -5  -2   5       99.43       99.31      1.87 o
  -4  -2   5      263.97      259.62      3.49 o
  -3  -2   5      148.19      155.35      3.34 o
  -2  -2   5      488.79      482.41      5.71 o
  -1  -2   5      153.88      155.64      2.33 o
   0  -2   5        0.29        1.20      0.28 o
   1  -2   5      150.58      155.06      2.64 o
   2  -2   5      550.88      548.20      8.35 o
   3  -2   5      341.29      322.87      4.64 o
   4  -2   5      150.51      140.86      3.19 o
   5  -2   5      165.26      167.10      3.15 o
   6  -2   5       84.46       94.65      2.76 o
  -6  -1   5       30.36       32.17      1.95 o
  -5  -1   5        9.55        8.52      0.77 o
  -4  -1   5       22.71       21.10      0.79 o
  -3  -1   5       57.55       57.61      1.11 o
  -2  -1   5      299.21      315.42      4.31 o
  -1  -1   5     1814.86     1725.50     20.92 o
   0  -1   5      202.34      180.05      2.57 o
   1  -1   5       70.98       60.49      1.90 o
   2  -1   5      675.96      656.06      9.74 o
   3  -1   5      237.58      230.56      4.01 o
   4  -1   5      140.50      134.25      2.51 o
   5  -1   5        7.32        7.01      0.76 o
   6  -1   5        7.15        7.90      1.03 o
  -6   0   5       47.09       42.55      1.77 o
  -5   0   5        5.20        6.41      0.76 o
  -4   0   5        1.58        2.38      0.37 o
  -3   0   5        1.37        0.23      0.22 o
  -2   0   5     2120.39     2203.21     26.70 o
  -1   0   5     2191.24     2287.96     27.62 o
   0   0   5      472.69      464.82      7.57 o
   1   0   5       80.23       83.02      1.67 o
   2   0   5       25.66       27.60      0.97 o
   3   0   5       57.35       48.89      1.42 o
   4   0   5       32.77       31.37      1.27 o
   5   0   5      108.09      104.24      2.33 o
   6   0   5      265.18      262.94      5.31 o
  -6   1   5       30.37       31.69      1.60 o
  -5   1   5        9.36        7.67      0.75 o
  -4   1   5       20.76       18.09      0.94 o
  -3   1   5       55.43       55.01      1.29 o
  -2   1   5      295.38      314.50      4.29 o
  -1   1   5     1793.05     1722.41     20.90 o
   0   1   5      199.58      181.66      2.57 o
   1   1   5       75.52       66.65      1.73 o
   2   1   5      672.16      664.35     11.96 o
   3   1   5      232.80      226.83      4.03 o
   4   1   5      137.31      135.36      2.88 o
   5   1   5        8.37        7.32      0.78 o
   6   1   5        6.71        6.82      0.84 o
  -6   2   5       33.32       35.24      1.65 o
  -5   2   5       99.03       94.15      2.48 o
  -4   2   5      267.62      253.72      3.92 o
  -3   2   5      153.30      160.77      2.92 o
  -2   2   5      494.17      500.67      6.39 o
  -1   2   5      157.24      161.40      2.34 o
   0   2   5        0.22        1.04      0.22 o
   1   2   5      150.88      153.32      5.22 o
   2   2   5      555.27      568.16      8.40 o
   3   2   5      340.12      320.90      5.31 o
   4   2   5      150.58      143.15      3.02 o
   5   2   5      160.91      166.51      3.63 o
   6   2   5       82.03       88.70      2.70 o
  -6   3   5        0.36       -0.23      0.66 o
  -5   3   5      115.89      112.81      2.74 o
  -4   3   5      244.02      239.02      4.69 o
  -3   3   5      104.15       96.22      1.76 o
  -2   3   5      374.58      346.42      4.66 o
  -1   3   5      396.77      411.87      5.39 o
   0   3   5      664.88      658.60      9.58 o
   1   3   5      831.73      813.66     11.87 o
   2   3   5      608.31      576.01      8.61 o
   3   3   5      133.31      125.81      2.57 o
   4   3   5      122.67      114.87      4.05 o
   5   3   5      208.29      208.93      5.20 o
   6   3   5       67.76       64.83      2.27 o
  -6   4   5      107.59      107.59      3.55 o
  -5   4   5       14.27       15.81      1.21 o
  -4   4   5      101.37      105.39      2.96 o
  -3   4   5      272.85      273.39      3.89 o
  -2   4   5       22.38       25.95      1.17 o
  -1   4   5      254.12      247.78      3.32 o
   0   4   5      153.35      158.66      2.69 o
   1   4   5      118.34      109.59      2.16 o
   2   4   5       48.95       47.70      1.27 o
   3   4   5       16.12       18.86      0.99 o
   4   4   5      252.40      241.51      4.44 o
   5   4   5       27.93       26.50      2.27 o
   6   4   5       22.71       23.78      1.58 o
  -6   5   5       31.92       32.38      1.99 o
  -5   5   5      178.25      175.22      4.55 o
  -4   5   5      485.74      476.29      9.70 o
  -3   5   5       91.44       91.35      2.10 o
  -2   5   5      333.45      339.41      4.55 o
  -1   5   5       11.84       13.53      1.00 o
   0   5   5      442.79      438.34      7.00 o
   1   5   5      422.00      423.48      6.32 o
   2   5   5      320.38      314.82      5.05 o
   3   5   5      622.79      607.22     11.29 o
   4   5   5      353.08      337.01      7.24 o
   5   5   5       62.01       66.35      2.60 o
  -6   6   5       75.27       72.55      2.94 o
  -5   6   5       54.64       52.35      2.25 o
  -4   6   5      619.13      604.43     19.31 o
  -3   6   5      540.09      513.69      7.86 o
  -2   6   5        4.70        4.60      0.44 o
  -1   6   5       34.10       36.49      0.96 o
   0   6   5      414.14      421.94      7.85 o
   1   6   5       41.65       44.22      1.12 o
   2   6   5      137.51      137.21      3.21 o
   3   6   5       90.77       92.85      2.64 o
   4   6   5       84.45       83.57      3.00 o
   5   6   5       30.48       34.59      1.95 o
  -6   7   5       19.62       19.85      1.76 o
  -5   7   5       36.39       35.67      2.15 o
  -4   7   5       12.95       13.54      1.20 o
  -3   7   5      371.83      352.04      7.02 o
  -2   7   5      354.84      351.73      5.42 o
  -1   7   5      369.43      353.01      7.05 o
   0   7   5      145.99      140.85      3.08 o
   1   7   5      770.05      772.38     15.08 o
   2   7   5       32.65       35.12      1.39 o
   3   7   5      160.52      169.29      4.03 o
   4   7   5      110.93      114.14      3.29 o
   5   7   5        2.16        2.09      0.91 o
  -6   8   5       65.33       61.76      2.72 o
  -5   8   5       65.29       65.75      2.60 o
  -4   8   5      124.75      119.83      3.37 o
  -3   8   5      318.88      305.70      6.32 o
  -2   8   5       28.96       27.77      1.78 o
  -1   8   5       17.83       16.77      0.85 o
   0   8   5       21.92       25.95      1.08 o
   1   8   5       81.16       89.57      2.25 o
   2   8   5       77.13       74.17      2.57 o
   3   8   5       97.08       97.68      2.86 o
   4   8   5       42.79       39.20      2.39 o
   5   8   5        8.48        7.99      1.20 o
  -5   9   5       98.03       89.74      3.11 o
  -4   9   5       36.47       32.61      1.68 o
  -3   9   5       65.10       61.21      2.02 o
  -2   9   5        1.33        2.57      0.56 o
  -1   9   5       78.75       85.39      2.11 o
   0   9   5       65.11       57.22      1.84 o
   1   9   5      512.60      514.24      9.45 o
   2   9   5      138.84      137.23      3.34 o
   3   9   5       87.76       87.08      2.82 o
   4   9   5      124.88      122.58      3.59 o
   5   9   5       20.53       19.26      1.64 o
  -5  10   5      116.75      119.36      3.67 o
  -4  10   5       45.68       46.23      1.97 o
  -3  10   5        1.58        2.82      0.65 o
  -2  10   5      247.91      238.34      4.97 o
  -1  10   5       24.41       20.08      1.23 o
   0  10   5       26.93       21.48      0.99 o
   1  10   5      131.09      126.23      3.03 o
   2  10   5       25.22       23.44      1.25 o
   3  10   5       25.25       24.75      1.43 o
   4  10   5       14.01       14.32      1.30 o
  -5  11   5      110.13      112.13      3.58 o
  -4  11   5       79.93       81.74      4.48 o
  -3  11   5      316.57      297.19     10.12 o
  -2  11   5      543.83      499.75     13.61 o
  -1  11   5      177.80      172.54      3.63 o
   0  11   5       22.23       22.60      1.08 o
   1  11   5      201.01      206.23      6.19 o
   2  11   5       52.28       50.53      3.19 o
   3  11   5      131.22      120.41      3.34 o
   4  11   5       32.45       30.92      1.78 o
  -4  12   5       17.83       22.75      3.31 o
  -3  12   5       34.74       29.15      2.82 o
  -2  12   5       22.22       23.72      1.20 o
  -1  12   5      173.15      162.60      3.50 o
   0  12   5       64.98       73.91      2.04 o
   1  12   5       31.88       30.38      1.30 o
   2  12   5      111.41      107.84      2.90 o
   3  12   5        3.06        2.87      0.73 o
   4  12   5        1.11        1.59      0.78 o
  -4  13   5       81.34       78.00      2.67 o
  -3  13   5       29.41       30.74      1.50 o
  -2  13   5      208.22      194.35      4.28 o
  -1  13   5      197.50      188.79      4.11 o
   0  13   5      275.82      268.69      5.64 o
   1  13   5      156.64      152.35      3.55 o
   2  13   5       51.28       51.82      2.27 o
   3  13   5       99.74      102.20      3.03 o
  -3  14   5       32.95       33.72      3.49 o
  -2  14   5       58.36       63.53      1.97 o
  -1  14   5        6.36        7.62      0.73 o
   0  14   5      120.27      120.69      2.86 o
   1  14   5       20.76       23.23      1.25 o
   2  14   5        9.13       11.26      1.59 o
   3  14   5       27.83       28.56      1.60 o
  -3  15   5      169.47      181.95      6.50 o
  -2  15   5      177.15      172.77      4.01 o
  -1  15   5       44.96       41.38      1.50 o
   0  15   5       14.96       18.33      1.23 o
   1  15   5       33.92       34.05      1.72 o
   2  15   5       42.08       40.24      1.69 o
  -2  16   5       36.96       38.50      2.45 o
  -1  16   5       28.25       28.57      1.96 o
   0  16   5       20.30       19.81      1.13 o
   1  16   5       34.61       34.40      1.47 o
  -1 -16   6       39.60       41.46      1.68 o
   0 -16   6        1.12        3.01      1.66 o
   1 -16   6        6.23        6.66      1.11 o
  -2 -15   6       11.43       13.20      1.04 o
  -1 -15   6       17.84       17.53      1.20 o
   0 -15   6      169.45      165.93      4.26 o
   1 -15   6      311.89      316.57      7.02 o
   2 -15   6       66.45       59.84      2.47 o
  -3 -14   6       64.88       65.04      2.52 o
  -2 -14   6       43.99       43.42      1.58 o
  -1 -14   6       34.54       35.08      1.55 o
   0 -14   6       51.75       47.67      2.00 o
   1 -14   6       27.96       28.10      1.63 o
   2 -14   6       58.17       66.33      2.53 o
  -4 -13   6       92.32       98.72      2.77 o
  -3 -13   6       13.42       12.61      1.07 o
  -2 -13   6       11.46       11.87      0.97 o
  -1 -13   6       92.96       90.97      2.58 o
   0 -13   6       44.46       47.91      1.91 o
   1 -13   6       55.64       53.11      2.09 o
   2 -13   6       95.85       93.45      3.31 o
   3 -13   6       93.91       94.99      3.27 o
  -4 -12   6        7.87        8.14      1.03 o
  -3 -12   6        5.13        6.48      0.84 o
  -2 -12   6      145.12      132.40      2.86 o
  -1 -12   6      257.49      233.83      4.16 o
   0 -12   6      230.95      223.03      4.02 o
   1 -12   6       65.13       62.56      2.39 o
   2 -12   6       10.98       13.15      1.29 o
   3 -12   6       18.51       15.87      2.51 o
   4 -12   6       14.03       14.35      2.57 o
  -5 -11   6       40.05       38.52      1.87 o
  -4 -11   6       45.02       46.07      2.62 o
  -3 -11   6       85.69       82.77      2.26 o
  -2 -11   6      403.25      382.07      6.34 o
  -1 -11   6      142.85      142.58      2.76 o
   0 -11   6       63.31       56.40      1.54 o
   1 -11   6        3.47        3.97      0.82 o
   2 -11   6      221.99      225.13      5.29 o
   3 -11   6       59.97       58.23      2.42 o
   4 -11   6      121.87      128.58      4.05 o
  -5 -10   6       51.81       57.02      3.84 o
  -4 -10   6      118.19      116.50      2.91 o
  -3 -10   6      104.79      102.33      3.36 o
  -2 -10   6       66.67       62.40      2.54 o
  -1 -10   6        0.63        0.64      0.41 o
   0 -10   6       51.11       50.70      1.43 o
   1 -10   6      136.75      138.88      3.58 o
   2 -10   6       28.13       27.70      1.56 o
   3 -10   6       37.45       40.31      1.94 o
   4 -10   6       77.27       82.07      3.03 o
  -5  -9   6        1.12        1.25      0.81 o
  -4  -9   6       39.36       42.44      1.68 o
  -3  -9   6       95.70       86.71      2.21 o
  -2  -9   6       14.74       12.24      1.04 o
  -1  -9   6        8.52        7.32      0.64 o
   0  -9   6      171.63      162.18      3.01 o
   1  -9   6       29.61       30.85      1.53 o
   2  -9   6      318.09      316.71      8.58 o
   3  -9   6       24.53       25.10      1.65 o
   4  -9   6      112.27      114.38      3.61 o
  -5  -8   6       42.81       48.29      1.88 o
  -4  -8   6      117.09      115.77      2.80 o
  -3  -8   6      169.80      164.14      3.34 o
  -2  -8   6      562.36      530.63      8.39 o
  -1  -8   6       27.42       31.01      1.03 o
   0  -8   6       32.16       35.21      1.13 o
   1  -8   6      185.18      172.65      3.98 o
   2  -8   6       86.61       84.49      2.62 o
   3  -8   6      149.72      145.80      3.96 o
   4  -8   6       61.61       60.64      2.94 o
   5  -8   6        7.09        4.85      1.25 o
  -6  -7   6       20.05       20.01      1.90 o
  -5  -7   6       32.74       34.58      1.60 o
  -4  -7   6      199.09      196.63      4.26 o
  -3  -7   6      161.08      151.91      3.35 o
  -2  -7   6      594.09      578.40      7.67 o
  -1  -7   6      159.01      162.16      2.51 o
   0  -7   6      218.25      214.57      3.26 o
   1  -7   6      238.51      227.39      6.31 o
   2  -7   6      422.67      419.64      8.48 o
   3  -7   6       32.81       38.15      1.80 o
   4  -7   6       46.61       51.25      2.25 o
   5  -7   6       94.17       98.65      3.50 o
  -6  -6   6      100.79      100.50      5.09 o
  -5  -6   6      212.06      205.67      5.85 o
  -4  -6   6       80.74       78.73      2.39 o
  -3  -6   6       64.21       62.76      1.48 o
  -2  -6   6       13.73       15.26      0.69 o
  -1  -6   6      164.22      161.49      2.14 o
   0  -6   6      366.99      359.85      4.30 o
   1  -6   6       10.89       13.81      0.61 o
   2  -6   6      164.74      174.32      3.26 o
   3  -6   6       26.38       25.50      1.55 o
   4  -6   6       96.32      103.37      3.28 o
   5  -6   6       45.99       46.04      2.64 o
  -6  -5   6       27.57       29.11      2.94 o
  -5  -5   6       14.33       17.18      1.04 o
  -4  -5   6       82.62       81.39      1.91 o
  -3  -5   6      265.48      259.61      3.89 o
  -2  -5   6       47.41       45.93      1.07 o
  -1  -5   6      838.69      810.32      9.07 o
   0  -5   6       68.50       64.38      1.13 o
   1  -5   6      266.44      261.01      3.73 o
   2  -5   6      578.54      583.92      7.68 o
   3  -5   6      716.49      702.43     10.87 o
   4  -5   6      385.23      373.87      8.18 o
   5  -5   6       93.55       99.55      3.46 o
  -6  -4   6       69.34       75.84      2.40 o
  -5  -4   6      132.10      137.38      2.69 o
  -4  -4   6      141.21      144.39      2.64 o
  -3  -4   6      597.97      586.20      8.64 o
  -2  -4   6      122.69      119.25      1.99 o
  -1  -4   6       84.67       87.25      1.33 o
   0  -4   6       19.01       15.93      0.52 o
   1  -4   6       21.18       22.74      0.76 o
   2  -4   6      679.03      690.69      8.94 o
   3  -4   6       46.99       39.99      1.19 o
   4  -4   6        5.25        5.75      0.81 o
   5  -4   6       42.54       39.57      2.21 o
  -6  -3   6       38.06       45.69      1.91 o
  -5  -3   6       40.56       40.34      1.99 o
  -4  -3   6      165.15      162.95      2.76 o
  -3  -3   6      646.19      617.23      7.27 o
  -2  -3   6      140.91      137.32      2.22 o
  -1  -3   6     1134.32     1159.45     14.28 o
   0  -3   6      254.17      242.09      3.37 o
   1  -3   6     1285.43     1257.93     17.98 o
   2  -3   6       74.47       76.35      2.16 o
   3  -3   6      119.32      102.51      2.00 o
   4  -3   6       63.73       62.85      1.65 o
   5  -3   6      209.70      201.32      4.25 o
  -6  -2   6       94.82      100.39      3.32 o
  -5  -2   6       96.65       92.56      2.11 o
  -4  -2   6      386.81      384.33      4.90 o
  -3  -2   6      608.18      602.08      7.23 o
  -2  -2   6       30.65       34.33      1.08 o
  -1  -2   6       45.61       49.67      1.06 o
   0  -2   6        5.47        7.46      0.45 o
   1  -2   6      159.17      152.13      2.71 o
   2  -2   6       17.93       21.84      0.89 o
   3  -2   6      342.76      348.32      5.10 o
   4  -2   6      213.98      202.41      3.43 o
   5  -2   6       22.46       23.13      1.46 o
  -6  -1   6       21.03       21.74      3.00 o
  -5  -1   6      150.92      143.19      2.76 o
  -4  -1   6      108.54      104.14      1.86 o
  -3  -1   6      148.64      151.61      2.54 o
  -2  -1   6      374.57      363.90      5.00 o
  -1  -1   6      408.04      380.58      5.10 o
   0  -1   6      177.65      146.00      2.22 o
   1  -1   6      175.64      155.73      2.78 o
   2  -1   6       51.71       49.22      2.12 o
   3  -1   6      126.01      112.58      2.48 o
   4  -1   6       55.86       56.19      2.14 o
   5  -1   6       35.84       37.89      1.42 o
  -6   0   6      175.74      179.76      3.94 o
  -5   0   6       43.65       38.93      2.30 o
  -4   0   6        0.06       -0.19      0.41 o
  -3   0   6       39.70       35.31      1.04 o
  -2   0   6      317.93      327.36      4.51 o
  -1   0   6     3972.68     4068.13     48.80 o
   0   0   6      791.00      759.75      9.55 o
   1   0   6       85.32       79.66      1.70 o
   2   0   6       87.31       80.79      1.99 o
   3   0   6       12.98       15.72      1.10 o
   4   0   6       87.99       84.66      3.80 o
   5   0   6       24.75       22.11      1.21 o
  -6   1   6       20.99       23.50      1.51 o
  -5   1   6      149.82      141.71      3.94 o
  -4   1   6      106.45      108.02      3.61 o
  -3   1   6      148.94      154.57      2.57 o
  -2   1   6      379.81      374.39      5.03 o
  -1   1   6      418.18      388.92      5.13 o
   0   1   6      171.79      139.56      2.21 o
   1   1   6      172.24      158.47      2.83 o
   2   1   6       46.51       46.59      1.76 o
   3   1   6      122.56      110.84      2.45 o
   4   1   6       59.40       58.75      2.40 o
   5   1   6       35.61       39.12      1.44 o
  -6   2   6       97.29      101.18      2.78 o
  -5   2   6      101.24       98.72      2.52 o
  -4   2   6      385.45      382.94      5.50 o
  -3   2   6      609.02      606.75      7.97 o
  -2   2   6       28.79       33.33      0.92 o
  -1   2   6       42.51       45.55      1.03 o
   0   2   6        5.22        5.85      0.41 o
   1   2   6      157.39      151.49      2.74 o
   2   2   6       17.70       22.32      0.92 o
   3   2   6      343.70      361.88      5.88 o
   4   2   6      213.64      199.44      4.99 o
   5   2   6       21.47       21.72      1.38 o
  -6   3   6       37.95       37.53      2.12 o
  -5   3   6       39.86       40.93      1.63 o
  -4   3   6      165.05      161.59      3.28 o
  -3   3   6      642.42      618.20      8.11 o
  -2   3   6      141.91      135.15      2.21 o
  -1   3   6     1147.51     1156.14     14.28 o
   0   3   6      254.09      241.03      3.92 o
   1   3   6     1288.95     1265.21     18.00 o
   2   3   6       77.43       76.45      1.79 o
   3   3   6      111.89       98.69      2.31 o
   4   3   6       60.13       63.54      3.43 o
   5   3   6      203.55      191.45      5.07 o
  -6   4   6       70.33       69.40      2.88 o
  -5   4   6      134.50      140.08      3.81 o
  -4   4   6      141.89      149.11      3.06 o
  -3   4   6      595.42      588.93      7.74 o
  -2   4   6      118.53      118.85      1.99 o
  -1   4   6       80.60       85.62      1.53 o
   0   4   6       17.44       16.78      0.68 o
   1   4   6       22.08       25.97      0.89 o
   2   4   6      679.65      681.27     10.24 o
   3   4   6       47.42       41.99      2.10 o
   4   4   6        5.19        5.44      1.04 o
   5   4   6       43.86       38.74      2.04 o
  -6   5   6       27.66       25.87      1.95 o
  -5   5   6       14.38       16.31      2.27 o
  -4   5   6       84.39       77.11      2.07 o
  -3   5   6      259.58      254.88      4.95 o
  -2   5   6       49.18       49.07      1.08 o
  -1   5   6      843.24      804.83     10.10 o
   0   5   6       73.26       68.56      1.45 o
   1   5   6      268.44      262.76      4.27 o
   2   5   6      581.34      580.08      8.85 o
   3   5   6      710.32      705.05     14.59 o
   4   5   6      389.85      385.95      8.06 o
   5   5   6       97.08       90.67      3.21 o
  -6   6   6      104.19      105.07      3.59 o
  -5   6   6      213.15      199.06      7.42 o
  -4   6   6       82.55       84.24      2.63 o
  -3   6   6       60.52       59.95      1.67 o
  -2   6   6       12.98       15.12      0.89 o
  -1   6   6      163.56      156.75      2.83 o
   0   6   6      366.54      357.72      6.89 o
   1   6   6       11.41       13.81      0.72 o
   2   6   6      163.90      170.99      8.03 o
   3   6   6       26.29       25.66      1.43 o
   4   6   6       95.51       95.27      3.74 o
   5   6   6       44.82       46.89      2.25 o
  -6   7   6       20.20       19.16      1.76 o
  -5   7   6       32.41       32.06      1.81 o
  -4   7   6      201.85      194.23      4.67 o
  -3   7   6      163.56      157.16      3.76 o
  -2   7   6      605.93      584.59     10.79 o
  -1   7   6      164.52      170.90      3.64 o
   0   7   6      217.97      215.96      6.01 o
   1   7   6      233.34      230.04      5.39 o
   2   7   6      425.83      425.84     11.83 o
   3   7   6       30.61       31.50      2.39 o
   4   7   6       46.69       50.92      2.21 o
   5   7   6       91.32       97.91      3.38 o
  -5   8   6       40.69       42.44      2.11 o
  -4   8   6      117.49      117.66      3.49 o
  -3   8   6      173.74      163.44      3.89 o
  -2   8   6      568.83      540.50     10.01 o
  -1   8   6       29.70       31.78      1.25 o
   0   8   6       30.59       33.99      1.30 o
   1   8   6      183.24      164.63      6.25 o
   2   8   6       86.32       82.80      2.47 o
   3   8   6      150.33      142.08      3.77 o
   4   8   6       62.72       54.57      3.25 o
   5   8   6        6.45        4.78      1.41 o
  -5   9   6        1.06        0.97      0.73 o
  -4   9   6       39.37       42.18      1.90 o
  -3   9   6       95.61       81.00      2.46 o
  -2   9   6       13.33       10.99      0.91 o
  -1   9   6        7.06        6.87      0.69 o
   0   9   6      170.36      160.96      3.60 o
   1   9   6       31.86       29.92      1.30 o
   2   9   6      321.07      316.58      6.55 o
   3   9   6       23.62       24.93      4.66 o
   4   9   6      113.26      108.90      3.38 o
  -5  10   6       49.91       50.99      2.32 o
  -4  10   6      119.76      114.37      3.32 o
  -3  10   6      109.26      105.19      2.93 o
  -2  10   6       67.05       63.68      2.08 o
  -1  10   6        0.98        0.53      0.74 o
   0  10   6       51.45       51.34      1.69 o
   1  10   6      135.51      138.32      3.29 o
   2  10   6       28.47       28.15      3.25 o
   3  10   6       37.09       39.28      1.86 o
   4  10   6       77.00       80.04      4.17 o
  -5  11   6       40.59       40.76      2.11 o
  -4  11   6       45.83       48.70      2.02 o
  -3  11   6       86.34       83.43      2.55 o
  -2  11   6      398.54      371.35      7.40 o
  -1  11   6      138.12      135.98      3.24 o
   0  11   6       58.82       52.23      1.96 o
   1  11   6        3.88        3.43      0.98 o
   2  11   6      221.28      221.54      4.98 o
   3  11   6       58.11       61.79      2.30 o
   4  11   6      118.66      114.74      3.64 o
  -4  12   6        6.92        6.23      1.29 o
  -3  12   6        4.77        3.92      1.23 o
  -2  12   6      143.77      122.60      3.31 o
  -1  12   6      257.82      232.28      4.89 o
   0  12   6      230.30      222.71      4.68 o
   1  12   6       63.72       58.03      1.95 o
   2  12   6       10.92       11.90      1.08 o
   3  12   6       18.25       14.67      1.29 o
  -4  13   6       91.39      102.19      3.14 o
  -3  13   6       13.89       13.75      2.02 o
  -2  13   6       10.54       10.91      0.94 o
  -1  13   6       91.96       93.48      2.51 o
   0  13   6       45.14       48.62      2.76 o
   1  13   6       56.09       52.29      1.86 o
   2  13   6       95.67       87.62      4.17 o
   3  13   6       97.78       98.73      5.03 o
  -3  14   6       65.44       64.18      2.29 o
  -2  14   6       42.68       41.79      1.68 o
  -1  14   6       34.88       36.38      1.50 o
   0  14   6       52.91       53.01      2.27 o
   1  14   6       28.66       25.93      1.78 o
   2  14   6       58.36       59.50      2.21 o
  -2  15   6       12.11       12.97      1.06 o
  -1  15   6       18.35       17.71      1.12 o
   0  15   6      171.49      171.50      3.90 o
   1  15   6      313.38      318.43      6.50 o
   2  15   6       67.45       65.87      2.45 o
  -1  16   6       38.70       38.22      1.90 o
   0  16   6        1.05        1.59      0.74 o
   1  16   6        6.43        6.94      0.87 o
  -2 -15   7       53.80       60.54      2.23 o
  -1 -15   7       23.20       23.02      1.72 o
   0 -15   7      126.06      128.24      3.68 o
   1 -15   7      228.62      247.92      5.88 o
  -3 -14   7      179.58      183.68      6.07 o
  -2 -14   7       76.33       82.79      2.58 o
  -1 -14   7        4.03        5.57      0.87 o
   0 -14   7       76.52       72.51      3.80 o
   1 -14   7      108.39      108.14      3.30 o
   2 -14   7       26.42       26.83      1.79 o
  -3 -13   7       17.22       19.41      1.30 o
  -2 -13   7       85.75       83.01      2.43 o
  -1 -13   7      185.84      186.85      6.01 o
   0 -13   7       78.11       74.86      4.41 o
   1 -13   7       65.51       67.16      2.44 o
   2 -13   7      133.18      135.56      4.35 o
   3 -13   7      103.00      101.98      3.45 o
  -4 -12   7      197.12      200.66      6.43 o
  -3 -12   7      128.84      121.00      2.96 o
  -2 -12   7       22.62       21.69      2.48 o
  -1 -12   7       65.88       67.87      2.20 o
   0 -12   7       17.06       19.98      1.24 o
   1 -12   7       19.44       20.43      1.47 o
   2 -12   7       39.01       37.31      4.35 o
   3 -12   7       60.02       65.39      4.05 o
  -4 -11   7       73.84       82.64      2.46 o
  -3 -11   7        1.32        2.95      0.70 o
  -2 -11   7       26.59       23.07      2.60 o
  -1 -11   7      203.56      191.57      3.54 o
   0 -11   7      199.06      182.77      3.63 o
   1 -11   7      182.95      181.01      4.45 o
   2 -11   7       91.24       95.43      3.03 o
   3 -11   7      130.80      136.44      4.03 o
   4 -11   7       31.06       29.79      3.43 o
  -5 -10   7       24.19       23.79      1.57 o
  -4 -10   7       60.19       63.74      2.14 o
  -3 -10   7      299.47      286.23      5.24 o
  -2 -10   7      151.16      145.58      3.07 o
  -1 -10   7      463.42      455.13      7.17 o
   0 -10   7      160.53      158.58      3.08 o
   1 -10   7      114.68      107.51      3.11 o
   2 -10   7       35.91       33.20      1.71 o
   3 -10   7       15.71       16.80      1.53 o
   4 -10   7        3.34        4.07      1.41 o
  -5  -9   7       80.50       87.29      2.58 o
  -4  -9   7       26.82       29.67      1.47 o
  -3  -9   7       65.02       66.24      1.97 o
  -2  -9   7       72.41       67.16      1.85 o
  -1  -9   7      277.84      257.51      4.41 o
   0  -9   7       65.20       67.77      2.30 o
   1  -9   7      241.83      244.40      5.45 o
   2  -9   7       73.01       72.90      2.53 o
   3  -9   7      234.28      236.12      5.74 o
   4  -9   7       54.77       61.05      2.62 o
  -5  -8   7       13.66       14.07      1.25 o
  -4  -8   7       48.83       45.44      1.70 o
  -3  -8   7      389.85      369.59      7.87 o
  -2  -8   7       67.17       70.25      2.25 o
  -1  -8   7      143.76      139.85      2.73 o
   0  -8   7      102.78      103.63      2.98 o
   1  -8   7        2.63        3.62      0.73 o
   2  -8   7       66.93       68.14      2.42 o
   3  -8   7       59.11       56.03      2.32 o
   4  -8   7       52.16       54.24      3.25 o
  -5  -7   7       51.17       53.17      2.38 o
  -4  -7   7       12.78       13.80      1.17 o
  -3  -7   7      128.84      124.50      2.80 o
  -2  -7   7      214.78      196.66      4.46 o
  -1  -7   7       94.23       90.24      1.66 o
   0  -7   7       19.61       22.86      0.97 o
   1  -7   7       22.36       23.94      2.27 o
   2  -7   7       70.76       73.75      2.51 o
   3  -7   7      213.91      210.76      7.11 o
   4  -7   7       62.42       60.72      2.60 o
   5  -7   7       51.58       55.91      2.68 o
  -6  -6   7       61.38       62.59      3.56 o
  -5  -6   7      140.36      140.32      4.70 o
  -4  -6   7       25.25       25.16      2.55 o
  -3  -6   7       25.79       24.46      1.02 o
  -2  -6   7      127.95      120.84      2.45 o
  -1  -6   7      727.33      704.56      9.13 o
   0  -6   7      976.99      974.55     10.91 o
   1  -6   7      134.10      123.45      2.12 o
   2  -6   7       78.37       76.93      2.51 o
   3  -6   7      100.22       98.96      3.12 o
   4  -6   7       60.30       58.61      2.51 o
   5  -6   7       16.67       19.28      1.85 o
  -6  -5   7        5.97        5.20      1.25 o
  -5  -5   7       43.07       43.71      1.47 o
  -4  -5   7        2.54        4.09      0.60 o
  -3  -5   7      564.68      557.51      7.54 o
  -2  -5   7      658.82      644.98      8.35 o
  -1  -5   7      476.96      438.93      5.24 o
   0  -5   7      277.28      270.89      3.42 o
   1  -5   7       85.58       84.30      1.62 o
   2  -5   7      222.41      217.19      3.35 o
   3  -5   7      104.08      107.58      2.64 o
   4  -5   7       48.28       45.95      2.21 o
   5  -5   7       44.05       49.60      4.72 o
  -6  -4   7       92.92      101.56      5.39 o
  -5  -4   7        9.92        8.90      0.99 o
  -4  -4   7      111.93      101.75      2.12 o
  -3  -4   7      435.34      408.44      5.68 o
  -2  -4   7      749.24      695.55      7.98 o
  -1  -4   7       65.61       60.55      1.10 o
   0  -4   7       42.95       40.92      0.90 o
   1  -4   7      126.48      127.34      2.16 o
   2  -4   7       23.78       23.80      0.99 o
   3  -4   7      188.37      188.83      3.20 o
   4  -4   7        0.91        1.03      0.65 o
   5  -4   7        6.36        7.64      1.34 o
  -6  -3   7       16.03       15.64      1.37 o
  -5  -3   7        6.78        6.77      0.96 o
  -4  -3   7      224.50      216.55      3.13 o
  -3  -3   7       34.38       38.62      1.14 o
  -2  -3   7       38.62       39.06      1.05 o
  -1  -3   7       30.03       24.68      0.79 o
   0  -3   7      595.72      588.94      7.69 o
   1  -3   7      129.60      111.09      2.22 o
   2  -3   7      205.28      189.47      3.49 o
   3  -3   7       30.13       30.95      1.10 o
   4  -3   7      288.78      299.04      4.68 o
   5  -3   7      172.96      188.85      5.11 o
  -6  -2   7       55.94       61.01      4.23 o
  -5  -2   7       53.80       54.80      1.91 o
  -4  -2   7       45.29       48.23      1.58 o
  -3  -2   7      585.28      572.20      7.65 o
  -2  -2   7      316.94      304.57      4.50 o
  -1  -2   7       13.94       14.28      0.63 o
   0  -2   7      345.62      326.47      4.52 o
   1  -2   7      277.60      284.91      4.70 o
   2  -2   7       28.89       24.09      0.99 o
   3  -2   7      147.10      138.40      3.72 o
   4  -2   7       90.64       82.90      1.96 o
   5  -2   7        1.72        2.97      1.11 o
  -6  -1   7       13.76       14.61      1.55 o
  -5  -1   7        9.03        9.01      0.83 o
  -4  -1   7       10.74        8.71      0.72 o
  -3  -1   7        8.77       10.81      0.68 o
  -2  -1   7        5.41        5.96      0.50 o
  -1  -1   7        9.87        8.71      0.53 o
   0  -1   7      204.72      198.37      3.00 o
   1  -1   7      103.17       99.49      2.05 o
   2  -1   7      495.37      483.70      7.50 o
   3  -1   7       49.65       46.41      1.51 o
   4  -1   7       84.50       84.02      2.01 o
   5  -1   7       90.74       98.19      2.34 o
  -6   0   7       98.97      105.44      3.55 o
  -5   0   7      469.32      451.74      6.78 o
  -4   0   7       65.30       58.63      1.52 o
  -3   0   7      161.85      156.11      2.65 o
  -2   0   7       24.37       24.26      1.03 o
  -1   0   7      539.92      532.71      6.99 o
   0   0   7        0.64        2.57      0.34 o
   1   0   7       22.19       19.13      0.90 o
   2   0   7        0.19        0.76      0.37 o
   3   0   7        2.00        1.96      0.52 o
   4   0   7        0.18       -0.08      0.49 o
   5   0   7       51.28       49.64      1.65 o
  -6   1   7       13.63       12.59      1.52 o
  -5   1   7        9.16        9.89      0.94 o
  -4   1   7       10.69       10.44      0.76 o
  -3   1   7        8.76        9.83      0.65 o
  -2   1   7        6.06        6.43      0.49 o
  -1   1   7       11.31        9.97      0.55 o
   0   1   7      212.05      202.87      3.00 o
   1   1   7       98.13       90.53      1.98 o
   2   1   7      489.36      478.93      7.50 o
   3   1   7       51.58       50.74      1.56 o
   4   1   7       88.15       88.07      2.31 o
   5   1   7       93.19       95.77      2.34 o
  -6   2   7       58.70       60.85      2.17 o
  -5   2   7       51.85       50.43      1.79 o
  -4   2   7       41.75       44.11      1.33 o
  -3   2   7      570.96      574.44      7.68 o
  -2   2   7      310.23      303.25      4.32 o
  -1   2   7       16.36       15.80      0.66 o
   0   2   7      351.25      332.34      5.24 o
   1   2   7      280.95      289.98      4.74 o
   2   2   7       27.97       24.89      1.04 o
   3   2   7      147.28      137.79      4.65 o
   4   2   7       90.37       83.24      2.29 o
   5   2   7        1.81        3.37      0.95 o
  -6   3   7       16.24       16.86      1.60 o
  -5   3   7        6.97        8.80      1.21 o
  -4   3   7      223.86      216.08      5.83 o
  -3   3   7       33.86       37.89      1.15 o
  -2   3   7       37.04       36.59      1.08 o
  -1   3   7       28.22       24.01      0.87 o
   0   3   7      598.57      606.78      8.92 o
   1   3   7      125.45      107.65      2.24 o
   2   3   7      204.58      194.31      3.54 o
   3   3   7       31.02       33.21      1.30 o
   4   3   7      281.62      291.91      5.87 o
   5   3   7      171.84      176.86      4.90 o
  -6   4   7       92.14       94.05      3.38 o
  -5   4   7        9.67        8.16      0.91 o
  -4   4   7      113.41      105.33      4.48 o
  -3   4   7      429.61      407.21     11.19 o
  -2   4   7      742.98      695.68      8.96 o
  -1   4   7       63.02       59.59      1.25 o
   0   4   7       41.59       38.78      1.15 o
   1   4   7      126.09      127.89      2.52 o
   2   4   7       24.91       24.87      2.14 o
   3   4   7      189.56      192.22      3.73 o
   4   4   7        0.91        1.16      0.73 o
   5   4   7        6.18        4.88      1.03 o
  -6   5   7        5.57        6.90      1.20 o
  -5   5   7       42.93       39.23      2.04 o
  -4   5   7        2.55        3.14      0.63 o
  -3   5   7      567.15      550.87     12.69 o
  -2   5   7      661.15      646.76     11.73 o
  -1   5   7      480.55      444.09      5.85 o
   0   5   7      275.36      265.92      4.41 o
   1   5   7       80.25       76.93      1.79 o
   2   5   7      216.97      208.24      3.82 o
   3   5   7      106.86      109.33      4.90 o
   4   5   7       45.04       45.51      2.08 o
   5   5   7       44.70       46.73      2.34 o
  -6   6   7       61.08       60.04      2.68 o
  -5   6   7      143.59      134.23      3.98 o
  -4   6   7       26.84       27.22      1.55 o
  -3   6   7       24.48       21.74      1.38 o
  -2   6   7      120.86      114.36      2.43 o
  -1   6   7      725.20      717.48     10.52 o
   0   6   7      977.25      957.24     17.25 o
   1   6   7      132.16      123.39      4.78 o
   2   6   7       81.16       78.87      4.11 o
   3   6   7      101.61      102.43      5.52 o
   4   6   7       60.19       58.08      2.43 o
   5   6   7       16.35       16.35      3.19 o
  -5   7   7       50.94       55.49      2.37 o
  -4   7   7       12.83       13.30      1.20 o
  -3   7   7      129.03      121.61      3.24 o
  -2   7   7      210.72      201.85      4.46 o
  -1   7   7       94.32       87.30      2.42 o
   0   7   7       17.64       21.83      1.13 o
   1   7   7       21.45       23.07      1.21 o
   2   7   7       67.74       74.42      2.94 o
   3   7   7      217.15      211.81      6.25 o
   4   7   7       61.97       62.23      2.47 o
   5   7   7       53.25       56.21      2.56 o
  -5   8   7       12.23       11.59      2.21 o
  -4   8   7       45.97       44.16      1.94 o
  -3   8   7      392.83      373.17      7.62 o
  -2   8   7       71.20       68.46      2.16 o
  -1   8   7      146.99      142.51      3.38 o
   0   8   7      105.53      100.41      5.09 o
   1   8   7        3.29        4.23      0.69 o
   2   8   7       66.57       70.68      3.68 o
   3   8   7       58.37       55.46      2.21 o
   4   8   7       52.17       50.08      2.33 o
  -5   9   7       80.03       83.05      3.02 o
  -4   9   7       26.88       23.66      2.33 o
  -3   9   7       65.04       61.29      2.20 o
  -2   9   7       70.88       64.85      2.08 o
  -1   9   7      277.22      258.55      6.01 o
   0   9   7       66.36       70.29      2.12 o
   1   9   7      243.29      246.14      5.29 o
   2   9   7       74.20       75.53      2.43 o
   3   9   7      235.39      232.18      5.50 o
   4   9   7       55.92       56.04      3.13 o
  -5  10   7       23.70       25.46      1.76 o
  -4  10   7       61.87       62.65      3.68 o
  -3  10   7      301.07      282.12      6.15 o
  -2  10   7      151.56      143.36      3.98 o
  -1  10   7      459.99      448.24      9.75 o
   0  10   7      156.61      151.04      3.60 o
   1  10   7      111.62      108.64      2.95 o
   2  10   7       34.28       30.79      4.11 o
   3  10   7       16.20       14.79      1.47 o
   4  10   7        3.32        3.87      0.95 o
  -4  11   7       73.90       75.53      4.05 o
  -3  11   7        1.22        2.12      0.68 o
  -2  11   7       26.31       24.96      1.34 o
  -1  11   7      199.50      186.00      4.25 o
   0  11   7      193.51      174.79      5.89 o
   1  11   7      180.07      177.18      4.16 o
   2  11   7       93.39       95.91      3.80 o
   3  11   7      128.19      129.02      6.68 o
  -4  12   7      195.63      196.29      4.97 o
  -3  12   7      130.85      121.14      3.37 o
  -2  12   7       23.51       23.17      2.02 o
  -1  12   7       62.73       61.66      2.08 o
   0  12   7       17.13       19.91      1.17 o
   1  12   7       20.31       20.03      1.30 o
   2  12   7       38.81       38.07      1.78 o
   3  12   7       59.80       66.10      2.51 o
  -3  13   7       17.16       17.52      1.78 o
  -2  13   7       87.38       86.30      2.58 o
  -1  13   7      189.28      189.28      4.29 o
   0  13   7       80.15       73.81      2.30 o
   1  13   7       65.72       68.97      2.25 o
   2  13   7      133.14      130.64      3.60 o
   3  13   7      100.87       97.17      5.27 o
  -3  14   7      182.30      181.13      4.49 o
  -2  14   7       77.89       79.89      2.50 o
  -1  14   7        4.98        6.30      0.82 o
   0  14   7       78.86       70.53      3.43 o
   1  14   7      108.42      108.09      3.03 o
   2  14   7       26.33       28.98      1.60 o
  -2  15   7       53.64       56.40      2.11 o
  -1  15   7       24.69       24.19      1.38 o
   0  15   7      127.17      126.15      3.29 o
   1  15   7      230.89      240.54      5.42 o
  -1 -15   8       31.76       34.58      2.82 o
   0 -15   8       13.83       16.31      1.96 o
  -2 -14   8       45.33       47.22      2.02 o
  -1 -14   8       37.72       35.16      1.90 o
   0 -14   8       68.67       65.57      2.50 o
   1 -14   8       71.99       76.82      2.79 o
  -3 -13   8       40.40       44.18      2.39 o
  -2 -13   8        4.76        5.48      1.03 o
  -1 -13   8       26.01       27.03      1.53 o
   0 -13   8       80.56       83.81      5.70 o
   1 -13   8       79.97       79.51      2.85 o
   2 -13   8       62.89       63.75      2.59 o
  -4 -12   8       84.62       82.66      2.57 o
  -3 -12   8      136.14      131.69      3.78 o
  -2 -12   8       82.29       82.63      2.63 o
  -1 -12   8        0.39        1.29      0.69 o
   0 -12   8       11.19       10.94      2.45 o
   1 -12   8       43.75       42.51      2.06 o
   2 -12   8       48.93       49.05      2.27 o
   3 -12   8       49.28       50.47      2.42 o
  -4 -11   8       62.58       64.00      2.20 o
  -3 -11   8       11.92       11.37      1.06 o
  -2 -11   8        6.38        6.57      0.94 o
  -1 -11   8       65.96       69.42      3.19 o
   0 -11   8      171.64      172.24      3.49 o
   1 -11   8       84.92       86.48      2.90 o
   2 -11   8       71.10       71.01      3.43 o
   3 -11   8        9.85       12.31      1.50 o
  -4 -10   8       17.53       15.42      1.26 o
  -3 -10   8       49.42       45.47      1.84 o
  -2 -10   8      151.74      147.28      5.46 o
  -1 -10   8        9.96        9.33      0.80 o
   0 -10   8       84.19       80.65      2.43 o
   1 -10   8       92.49       97.93      2.98 o
   2 -10   8        2.16        3.01      0.85 o
   3 -10   8      109.63      116.79      3.67 o
  -5  -9   8       16.07       16.57      1.68 o
  -4  -9   8        4.79        4.76      0.84 o
  -3  -9   8        6.95        7.28      0.89 o
  -2  -9   8      181.40      174.46      5.70 o
  -1  -9   8       29.61       28.59      1.61 o
   0  -9   8       77.42       77.88      1.98 o
   1  -9   8        7.01        6.05      0.98 o
   2  -9   8       60.03       57.21      2.37 o
   3  -9   8       36.21       37.10      2.06 o
   4  -9   8       49.34       57.24      3.00 o
  -5  -8   8        2.31        2.15      0.87 o
  -4  -8   8       18.86       19.65      1.31 o
  -3  -8   8       19.81       21.67      1.72 o
  -2  -8   8      186.09      183.90      4.33 o
  -1  -8   8      128.09      117.27      3.57 o
   0  -8   8      160.49      152.04      3.04 o
   1  -8   8      468.71      472.28      9.45 o
   2  -8   8      137.40      129.41      3.68 o
   3  -8   8       37.87       37.45      2.02 o
   4  -8   8        3.99        3.23      1.12 o
  -5  -7   8        0.46        0.46      1.08 o
  -4  -7   8        7.68        7.26      0.93 o
  -3  -7   8      143.98      137.16      3.68 o
  -2  -7   8      126.38      120.09      5.27 o
  -1  -7   8      132.65      132.86      2.64 o
   0  -7   8       99.56       94.42      2.19 o
   1  -7   8       27.12       26.46      1.47 o
   2  -7   8       78.53       76.54      2.68 o
   3  -7   8       80.72       76.38      2.81 o
   4  -7   8      107.96      103.95      4.17 o
  -5  -6   8      139.05      145.78      4.33 o
  -4  -6   8        4.98        4.56      1.13 o
  -3  -6   8      112.78      108.31      2.55 o
  -2  -6   8      789.69      741.30     11.16 o
  -1  -6   8      503.94      493.86      6.63 o
   0  -6   8      204.25      188.29      4.88 o
   1  -6   8       48.20       45.56      1.82 o
   2  -6   8       50.61       52.42      2.12 o
   3  -6   8      201.87      203.11      5.11 o
   4  -6   8       28.99       25.86      1.96 o
  -5  -5   8       56.52       56.08      2.47 o
  -4  -5   8       31.51       31.81      1.55 o
  -3  -5   8      156.30      149.77      3.11 o
  -2  -5   8      200.34      192.67      3.63 o
  -1  -5   8       20.42       23.80      0.74 o
   0  -5   8       10.06       11.59      0.58 o
   1  -5   8       53.36       57.69      1.45 o
   2  -5   8       33.44       35.85      1.21 o
   3  -5   8       27.28       28.57      1.69 o
   4  -5   8       25.56       25.69      1.95 o
   5  -5   8       69.16       72.13      9.56 o
  -6  -4   8        7.17        6.94      1.43 o
  -5  -4   8       40.55       41.79      2.34 o
  -4  -4   8       78.56       74.18      2.46 o
  -3  -4   8      404.91      383.94      9.09 o
  -2  -4   8      262.29      247.12      3.29 o
  -1  -4   8      292.57      282.06      3.67 o
   0  -4   8      347.52      348.18      4.86 o
   1  -4   8      284.26      278.33      4.09 o
   2  -4   8      148.12      137.71      2.65 o
   3  -4   8       18.00       20.87      1.11 o
   4  -4   8       48.97       49.86      2.34 o
   5  -4   8        7.52        7.77      1.72 o
  -6  -3   8       22.27       22.07      1.58 o
  -5  -3   8       18.61       20.44      1.39 o
  -4  -3   8       38.80       38.84      1.53 o
  -3  -3   8        0.90        1.56      0.42 o
  -2  -3   8      228.32      227.41      3.48 o
  -1  -3   8      110.51      117.16      2.05 o
   0  -3   8      357.74      356.54      4.90 o
   1  -3   8       62.62       60.25      1.60 o
   2  -3   8       53.21       47.95      1.62 o
   3  -3   8      364.26      346.90      5.17 o
   4  -3   8      264.48      265.33      5.11 o
   5  -3   8       72.15       72.28      3.03 o
  -6  -2   8       19.17       19.33      1.81 o
  -5  -2   8       61.62       72.08      2.22 o
  -4  -2   8      139.11      128.09      2.48 o
  -3  -2   8      103.96      106.99      2.13 o
  -2  -2   8      201.34      182.54      3.93 o
  -1  -2   8      520.17      492.86      6.59 o
   0  -2   8      417.25      412.43      5.64 o
   1  -2   8      329.12      308.54      5.17 o
   2  -2   8      224.96      213.82      3.94 o
   3  -2   8       57.26       59.29      1.77 o
   4  -2   8       38.05       39.30      1.39 o
   5  -2   8       53.65       55.25      2.09 o
  -6  -1   8        1.25        0.02      0.85 o
  -5  -1   8       26.62       29.63      1.28 o
  -4  -1   8      111.17      101.40      2.13 o
  -3  -1   8       24.90       20.71      0.90 o
  -2  -1   8      178.88      197.63      3.11 o
  -1  -1   8       45.97       42.26      1.10 o
   0  -1   8      382.04      358.59      4.93 o
   1  -1   8      194.74      193.36      3.52 o
   2  -1   8      225.43      219.27      3.99 o
   3  -1   8      274.91      268.25      4.88 o
   4  -1   8       45.25       44.07      1.48 o
   5  -1   8      103.01      106.27      3.63 o
  -6   0   8        2.46        4.29      1.17 o
  -5   0   8       74.19       73.29      2.21 o
  -4   0   8      350.26      322.40      4.90 o
  -3   0   8       84.91       92.72      1.92 o
  -2   0   8       89.76       88.23      1.78 o
  -1   0   8        5.85        9.83      0.61 o
   0   0   8      126.30      135.92      2.30 o
   1   0   8       46.44       36.34      1.20 o
   2   0   8      195.09      187.71      3.54 o
   3   0   8       59.54       65.37      1.86 o
   4   0   8        9.62       10.69      0.99 o
   5   0   8        6.17        5.65      0.81 o
  -6   1   8        1.54        0.64      0.84 o
  -5   1   8       26.75       29.10      1.44 o
  -4   1   8      109.81       98.65      2.23 o
  -3   1   8       24.66       22.81      0.93 o
  -2   1   8      178.60      195.22      3.11 o
  -1   1   8       44.95       42.09      1.15 o
   0   1   8      378.93      347.83      4.90 o
   1   1   8      195.95      197.14      3.59 o
   2   1   8      228.00      217.77      3.96 o
   3   1   8      278.75      276.82      4.91 o
   4   1   8       47.79       46.73      1.72 o
   5   1   8      100.54       96.74      2.80 o
  -6   2   8       18.03       20.46      1.48 o
  -5   2   8       60.84       65.66      3.31 o
  -4   2   8      134.37      121.13      2.85 o
  -3   2   8      108.56      109.91      2.14 o
  -2   2   8      197.91      179.70      2.93 o
  -1   2   8      518.65      492.05      6.59 o
   0   2   8      419.29      416.07      6.51 o
   1   2   8      328.73      316.54      6.54 o
   2   2   8      225.53      221.68      4.01 o
   3   2   8       55.66       54.69      1.77 o
   4   2   8       38.00       38.44      2.01 o
   5   2   8       53.05       53.96      3.92 o
  -6   3   8       21.26       18.95      1.73 o
  -5   3   8       18.41       22.02      1.36 o
  -4   3   8       37.84       35.18      1.48 o
  -3   3   8        0.91        1.92      0.46 o
  -2   3   8      228.38      227.23      3.48 o
  -1   3   8      108.65      114.69      2.05 o
   0   3   8      352.28      344.38      5.64 o
   1   3   8       63.82       60.10      1.60 o
   2   3   8       56.42       50.57      1.53 o
   3   3   8      365.55      344.63      5.97 o
   4   3   8      270.14      259.61      6.16 o
   5   3   8       73.94       73.31      2.90 o
  -6   4   8        7.59        6.81      1.21 o
  -5   4   8       40.33       38.42      2.04 o
  -4   4   8       75.52       72.36      2.69 o
  -3   4   8      410.68      397.89      6.83 o
  -2   4   8      268.30      260.72      3.80 o
  -1   4   8      299.01      292.02      4.14 o
   0   4   8      349.06      351.66      5.70 o
   1   4   8      278.68      272.34      4.69 o
   2   4   8      143.12      129.48      2.78 o
   3   4   8       17.25       17.73      1.72 o
   4   4   8       49.95       49.55      2.21 o
   5   4   8        7.70        6.04      1.17 o
  -5   5   8       57.53       53.90      2.45 o
  -4   5   8       31.87       30.99      1.69 o
  -3   5   8      156.94      149.27      3.09 o
  -2   5   8      200.48      200.88      3.66 o
  -1   5   8       20.21       22.46      0.99 o
   0   5   8        9.46       10.81      0.73 o
   1   5   8       52.44       59.74      1.99 o
   2   5   8       35.63       38.29      1.69 o
   3   5   8       26.11       25.99      1.56 o
   4   5   8       28.44       31.38      1.82 o
   5   5   8       65.28       63.39      2.77 o
  -5   6   8      137.50      151.98      4.29 o
  -4   6   8        3.85        3.47      1.10 o
  -3   6   8      117.15      109.63      3.12 o
  -2   6   8      797.97      739.25     13.70 o
  -1   6   8      510.01      489.90      9.45 o
   0   6   8      208.30      194.78      4.60 o
   1   6   8       48.49       47.78      1.82 o
   2   6   8       48.88       47.29      2.51 o
   3   6   8      203.02      200.34      4.94 o
   4   6   8       28.87       23.97      1.78 o
  -5   7   8        0.43        1.53      0.82 o
  -4   7   8        7.57        6.59      1.10 o
  -3   7   8      145.01      138.25      3.68 o
  -2   7   8      126.04      118.54      3.16 o
  -1   7   8      130.82      122.66      3.20 o
   0   7   8      101.18       98.83      2.69 o
   1   7   8       29.31       27.12      1.39 o
   2   7   8       82.01       80.29      2.56 o
   3   7   8       78.98       75.45      2.64 o
   4   7   8      109.44      104.25      3.47 o
  -5   8   8        2.76        2.36      1.04 o
  -4   8   8       19.93       17.63      1.43 o
  -3   8   8       18.87       19.45      1.43 o
  -2   8   8      179.48      175.80      4.25 o
  -1   8   8      120.74      109.93      3.98 o
   0   8   8      164.15      149.13      3.68 o
   1   8   8      477.30      469.42      9.19 o
   2   8   8      141.59      134.43      3.60 o
   3   8   8       39.79       39.11      2.51 o
   4   8   8        4.42        4.80      1.10 o
  -5   9   8       16.70       15.46      1.50 o
  -4   9   8        4.85        5.34      0.95 o
  -3   9   8        6.85        8.39      0.99 o
  -2   9   8      181.71      168.65      4.11 o
  -1   9   8       30.07       30.57      1.43 o
   0   9   8       78.06       74.42      2.34 o
   1   9   8        6.43        6.51      0.87 o
   2   9   8       59.03       59.46      2.21 o
   3   9   8       35.85       39.72      1.95 o
   4   9   8       49.36       53.72      2.42 o
  -4  10   8       16.51       15.35      1.43 o
  -3  10   8       45.76       43.39      1.90 o
  -2  10   8      148.42      135.29      3.59 o
  -1  10   8        9.16        7.44      0.87 o
   0  10   8       82.65       79.95      2.47 o
   1  10   8       91.98       94.08      2.82 o
   2  10   8        2.42        2.08      0.69 o
   3  10   8      108.29      108.69      6.01 o
  -4  11   8       63.72       64.60      2.55 o
  -3  11   8       12.11       12.75      1.20 o
  -2  11   8        6.30        6.98      0.85 o
  -1  11   8       67.34       64.40      2.16 o
   0  11   8      173.91      176.45      4.16 o
   1  11   8       86.57       82.89      2.60 o
   2  11   8       70.48       75.28      2.60 o
   3  11   8       10.73       11.54      1.29 o
  -4  12   8       83.73       82.72      4.41 o
  -3  12   8      135.58      131.34      5.64 o
  -2  12   8       83.48       79.60      3.13 o
  -1  12   8        0.81        1.66      0.61 o
   0  12   8        9.68       11.12      1.04 o
   1  12   8       44.06       41.38      4.97 o
   2  12   8       48.49       48.04      2.27 o
   3  12   8       48.91       46.44      2.21 o
  -3  13   8       40.06       43.60      1.94 o
  -2  13   8        4.71        3.89      0.78 o
  -1  13   8       26.12       25.79      1.47 o
   0  13   8       81.25       80.53      2.56 o
   1  13   8       77.88       76.76      2.51 o
   2  13   8       60.19       62.08      3.86 o
  -2  14   8       46.25       48.04      1.94 o
  -1  14   8       36.64       34.63      1.64 o
   0  14   8       67.14       63.48      2.27 o
   1  14   8       72.75       76.91      3.31 o
  -1  15   8       30.99       29.96      2.33 o
   0  15   8       13.56       15.87      1.29 o
  -1 -14   9       64.34       62.47      2.37 o
   0 -14   9      195.35      198.01      6.87 o
  -2 -13   9       31.59       31.23      2.27 o
  -1 -13   9      148.97      145.99      4.17 o
   0 -13   9       35.50       36.72      1.95 o
   1 -13   9        3.67        6.00      1.17 o
  -3 -12   9        3.32        1.05      0.85 o
  -2 -12   9      177.73      172.42      4.37 o
  -1 -12   9      231.96      229.85      5.33 o
   0 -12   9      165.35      173.25      6.87 o
   1 -12   9      162.82      164.82      4.46 o
   2 -12   9      123.84      133.18      4.84 o
  -4 -11   9       29.94       33.21      2.04 o
  -3 -11   9       10.34        9.53      1.20 o
  -2 -11   9       40.17       39.68      1.90 o
  -1 -11   9       17.06       17.20      3.19 o
   0 -11   9      131.67      133.96      3.73 o
   1 -11   9       68.23       66.41      2.55 o
   2 -11   9        7.62        6.39      1.17 o
   3 -11   9       19.80       21.46      1.88 o
  -4 -10   9        2.37        3.25      0.99 o
  -3 -10   9       72.12       72.61      5.33 o
  -2 -10   9       68.88       66.81      2.42 o
  -1 -10   9      115.59      116.56      5.33 o
   0 -10   9       48.84       47.97      1.65 o
   1 -10   9      132.44      132.91      3.81 o
   2 -10   9      229.24      226.17      8.64 o
   3 -10   9       22.08       20.77      1.80 o
  -4  -9   9       51.20       54.61      3.92 o
  -3  -9   9       25.11       23.73      1.64 o
  -2  -9   9      117.71      119.38      3.92 o
  -1  -9   9       70.79       68.46      2.38 o
   0  -9   9       31.66       28.48      1.30 o
   1  -9   9       35.20       35.32      1.90 o
   2  -9   9       57.29       59.08      2.46 o
   3  -9   9       87.48       84.61      3.14 o
  -5  -8   9       61.94       59.77      2.72 o
  -4  -8   9       88.43       91.09      3.16 o
  -3  -8   9       24.42       26.10      1.68 o
  -2  -8   9        2.83        1.10      0.69 o
  -1  -8   9      108.39      104.04      2.95 o
   0  -8   9      128.54      129.10      3.61 o
   1  -8   9      167.68      178.39      4.46 o
   2  -8   9      194.45      195.93      4.98 o
   3  -8   9        4.17        4.18      1.35 o
   4  -8   9      139.93      141.82      4.45 o
  -5  -7   9       39.64       42.31      2.30 o
  -4  -7   9       22.45       21.15      1.69 o
  -3  -7   9       55.49       52.58      2.21 o
  -2  -7   9       77.03       70.06      3.68 o
  -1  -7   9       74.73       71.98      2.23 o
   0  -7   9        1.46        1.69      0.54 o
   1  -7   9      176.00      176.93      4.42 o
   2  -7   9      160.52      157.94      4.24 o
   3  -7   9       85.07       85.81      4.05 o
   4  -7   9       86.38       85.58      4.54 o
  -5  -6   9       59.56       67.46      2.90 o
  -4  -6   9       59.55       60.93      2.70 o
  -3  -6   9      102.92       95.87      4.78 o
  -2  -6   9      612.78      575.44     11.22 o
  -1  -6   9      222.09      212.27      3.35 o
   0  -6   9       55.17       53.47      1.65 o
   1  -6   9        1.61        1.23      1.41 o
   2  -6   9      203.19      211.01      5.15 o
   3  -6   9      227.59      240.92      5.80 o
   4  -6   9       60.31       63.87      5.27 o
  -5  -5   9       25.74       27.59      5.39 o
  -4  -5   9       48.66       50.95      1.81 o
  -3  -5   9       43.71       44.60      2.25 o
  -2  -5   9      204.83      202.98      3.82 o
  -1  -5   9      539.35      514.39      7.02 o
   0  -5   9       40.68       38.88      1.18 o
   1  -5   9       77.23       78.70      2.02 o
   2  -5   9      196.91      203.29      4.98 o
   3  -5   9       77.36       73.61      2.81 o
   4  -5   9       61.15       60.79      2.72 o
  -5  -4   9       28.58       28.77      1.65 o
  -4  -4   9      209.28      218.63      8.44 o
  -3  -4   9       84.28       80.22      3.13 o
  -2  -4   9      169.44      167.83      2.85 o
  -1  -4   9      111.43      106.67      2.09 o
   0  -4   9      229.64      223.75      3.46 o
   1  -4   9      368.00      362.66      5.22 o
   2  -4   9       96.48       90.13      1.94 o
   3  -4   9      138.23      133.20      3.90 o
   4  -4   9       40.70       41.56      2.25 o
  -5  -3   9       30.25       27.75      1.63 o
  -4  -3   9      130.55      129.52      3.02 o
  -3  -3   9      254.97      244.43      3.89 o
  -2  -3   9       93.97       92.26      1.88 o
  -1  -3   9       20.06       21.42      1.15 o
   0  -3   9      203.21      192.79      3.09 o
   1  -3   9       47.29       51.40      1.53 o
   2  -3   9       37.63       36.24      1.32 o
   3  -3   9       31.54       31.45      1.31 o
   4  -3   9       88.00       81.86      5.58 o
  -6  -2   9       29.91       34.94      3.43 o
  -5  -2   9       82.50       87.40      2.52 o
  -4  -2   9      160.00      152.90      2.90 o
  -3  -2   9      119.74      102.16      2.13 o
  -2  -2   9      347.97      333.04      4.90 o
  -1  -2   9      254.42      231.71      3.59 o
   0  -2   9      565.99      538.27      7.19 o
   1  -2   9      232.94      232.73      4.10 o
   2  -2   9       20.85       22.92      1.13 o
   3  -2   9       34.05       28.99      1.60 o
   4  -2   9       15.85       15.02      1.23 o
  -6  -1   9       87.43       93.86      3.51 o
  -5  -1   9       27.02       30.00      1.89 o
  -4  -1   9       56.76       55.17      1.59 o
  -3  -1   9        9.94        9.16      1.06 o
  -2  -1   9      161.52      153.93      3.59 o
  -1  -1   9       25.39       27.85      0.95 o
   0  -1   9       36.33       34.79      1.19 o
   1  -1   9      141.99      132.85      2.74 o
   2  -1   9       32.70       32.51      1.30 o
   3  -1   9       58.18       56.17      1.79 o
   4  -1   9       90.48       88.73      2.20 o
  -6   0   9       25.00       28.33      2.64 o
  -5   0   9        3.72        4.06      1.16 o
  -4   0   9        0.21        2.49      0.57 o
  -3   0   9       85.75       98.91      2.07 o
  -2   0   9       90.10       89.50      1.84 o
  -1   0   9      334.56      300.19      4.40 o
   0   0   9      397.05      372.63      5.27 o
   1   0   9      378.66      348.59      5.80 o
   2   0   9       82.77       79.04      2.05 o
   3   0   9       55.49       55.33      1.79 o
   4   0   9       19.54       27.07      1.55 o
  -6   1   9       89.78       95.61      6.74 o
  -5   1   9       26.41       31.06      1.93 o
  -4   1   9       55.41       54.09      1.57 o
  -3   1   9        9.43        8.31      0.72 o
  -2   1   9      161.86      153.19      2.67 o
  -1   1   9       25.47       28.69      1.06 o
   0   1   9       36.20       35.25      1.25 o
   1   1   9      140.42      132.75      2.76 o
   2   1   9       34.33       34.56      1.32 o
   3   1   9       60.47       55.50      1.79 o
   4   1   9       89.19       92.66      2.55 o
  -5   2   9       80.48       84.59      2.50 o
  -4   2   9      162.76      148.55      3.30 o
  -3   2   9      121.31      104.16      2.13 o
  -2   2   9      356.89      342.48      4.90 o
  -1   2   9      249.05      234.47      3.59 o
   0   2   9      550.49      525.79      8.28 o
   1   2   9      225.33      221.64      4.10 o
   2   2   9       18.34       21.99      1.13 o
   3   2   9       37.02       33.82      1.39 o
   4   2   9       17.15       16.62      1.56 o
  -5   3   9       28.28       25.85      1.55 o
  -4   3   9      128.86      127.40      3.00 o
  -3   3   9      251.89      244.76      7.96 o
  -2   3   9       93.45       93.48      1.91 o
  -1   3   9       19.97       20.13      1.31 o
   0   3   9      203.52      196.78      3.61 o
   1   3   9       47.09       49.45      1.53 o
   2   3   9       38.71       36.03      1.53 o
   3   3   9       33.10       34.19      1.78 o
   4   3   9       87.94       79.48      2.95 o
  -5   4   9       29.78       27.79      1.86 o
  -4   4   9      211.12      216.45      5.47 o
  -3   4   9       80.04       79.94      2.15 o
  -2   4   9      174.71      171.44      3.35 o
  -1   4   9      114.25      110.51      2.27 o
   0   4   9      227.90      220.81      3.99 o
   1   4   9      368.42      362.60      6.04 o
   2   4   9       93.05       86.08      2.77 o
   3   4   9      134.82      131.38      3.77 o
   4   4   9       40.20       38.91      2.08 o
  -5   5   9       26.08       25.15      3.25 o
  -4   5   9       49.99       52.98      2.70 o
  -3   5   9       43.52       45.97      1.95 o
  -2   5   9      206.82      198.06      3.77 o
  -1   5   9      540.80      522.52      8.14 o
   0   5   9       40.33       39.48      1.65 o
   1   5   9       77.94       78.98      2.51 o
   2   5   9      197.95      199.27      4.86 o
   3   5   9       80.17       75.23      2.69 o
   4   5   9       58.14       57.20      2.51 o
  -5   6   9       60.08       66.17      5.70 o
  -4   6   9       59.52       56.41      2.34 o
  -3   6   9      102.63       94.82      2.94 o
  -2   6   9      618.73      579.38     11.10 o
  -1   6   9      228.17      216.15      4.90 o
   0   6   9       53.77       55.58      3.07 o
   1   6   9        2.44        2.39      0.69 o
   2   6   9      202.93      208.37      7.17 o
   3   6   9      223.81      218.11      5.50 o
   4   6   9       59.80       65.40      2.73 o
  -5   7   9       38.81       39.90      3.62 o
  -4   7   9       21.93       20.48      2.21 o
  -3   7   9       53.67       51.12      2.12 o
  -2   7   9       76.95       71.44      2.38 o
  -1   7   9       74.05       69.49      2.30 o
   0   7   9        1.51        1.41      0.61 o
   1   7   9      176.30      173.12      4.33 o
   2   7   9      158.29      154.43      4.07 o
   3   7   9       84.56       84.72      2.95 o
   4   7   9       82.87       80.36      3.08 o
  -5   8   9       62.57       60.58      2.63 o
  -4   8   9       90.42       87.58      3.07 o
  -3   8   9       25.51       27.75      1.84 o
  -2   8   9        1.91        0.54      0.56 o
  -1   8   9      104.76       94.11      4.17 o
   0   8   9      124.53      125.99      3.38 o
   1   8   9      167.32      171.63      4.33 o
   2   8   9      195.03      189.90      4.77 o
   3   8   9        5.08        5.74      0.99 o
   4   8   9      141.96      137.47      4.20 o
  -4   9   9       52.99       52.86      3.25 o
  -3   9   9       25.58       26.45      1.56 o
  -2   9   9      116.92      118.92      3.92 o
  -1   9   9       70.48       69.31      2.38 o
   0   9   9       31.86       29.46      1.52 o
   1   9   9       34.39       32.29      1.69 o
   2   9   9       55.32       48.85      2.45 o
   3   9   9       87.52       83.75      3.86 o
  -4  10   9        2.16        1.54      1.04 o
  -3  10   9       68.30       65.00      3.62 o
  -2  10   9       66.74       63.91      2.34 o
  -1  10   9      115.25      110.26      3.16 o
   0  10   9       52.43       50.36      2.08 o
   1  10   9      137.12      137.61      5.70 o
   2  10   9      230.75      223.94      5.42 o
   3  10   9       21.25       22.74      1.73 o
  -4  11   9       31.32       32.17      1.86 o
  -3  11   9       11.12       11.10      1.20 o
  -2  11   9       39.20       40.65      1.85 o
  -1  11   9       16.86       16.04      1.25 o
   0  11   9      132.29      135.74      3.64 o
   1  11   9       69.42       63.09      2.34 o
   2  11   9        8.33        7.97      1.08 o
   3  11   9       19.41       25.13      1.86 o
  -3  12   9        3.25        1.53      0.78 o
  -2  12   9      175.81      158.11      4.20 o
  -1  12   9      231.59      227.13      5.29 o
   0  12   9      167.44      172.62      4.29 o
   1  12   9      162.05      158.62      4.23 o
   2  12   9      121.90      125.66      3.73 o
  -2  13   9       32.14       32.74      1.73 o
  -1  13   9      149.34      149.62      7.54 o
   0  13   9       35.11       36.33      1.78 o
   1  13   9        3.93        5.50      0.94 o
  -1  14   9       63.30       59.31      2.25 o
   0  14   9      194.60      189.99      4.72 o
  -1 -13  10       16.41       18.41      1.90 o
   0 -13  10       58.97       63.63      3.56 o
  -2 -12  10       35.39       36.34      1.94 o
  -1 -12  10      190.96      184.88      4.72 o
   0 -12  10      104.81       99.68      4.54 o
   1 -12  10       66.99       72.50      4.84 o
  -3 -11  10       10.00       11.35      2.70 o
  -2 -11  10       10.71       10.70      1.30 o
  -1 -11  10      111.18      109.34      3.29 o
   0 -11  10       42.70       44.76      2.08 o
   1 -11  10        3.51        2.81      0.99 o
   2 -11  10       15.54       12.44      1.59 o
  -3 -10  10       53.41       50.96      2.34 o
  -2 -10  10       69.07       70.76      2.60 o
  -1 -10  10      148.62      151.67      5.52 o
   0 -10  10       93.76       98.87      3.16 o
   1 -10  10       60.74       64.06      2.60 o
   2 -10  10       16.31       15.47      1.60 o
  -4  -9  10       24.75       21.55      2.02 o
  -3  -9  10       98.41       98.92      3.29 o
  -2  -9  10        4.58        5.76      1.41 o
  -1  -9  10       68.78       65.81      2.45 o
   0  -9  10      124.35      126.33      2.97 o
   1  -9  10       23.67       25.08      1.78 o
   2  -9  10       32.72       29.49      1.97 o
   3  -9  10       10.63        8.63      1.43 o
  -4  -8  10      227.73      213.91      5.59 o
  -3  -8  10       55.77       57.59      5.52 o
  -2  -8  10       33.81       34.09      1.78 o
  -1  -8  10      192.30      184.93      4.55 o
   0  -8  10      155.74      156.79      4.86 o
   1  -8  10      201.89      217.57      5.29 o
   2  -8  10      198.65      208.84      5.24 o
   3  -8  10      173.75      175.55      4.93 o
  -4  -7  10       95.71      101.88      6.01 o
  -3  -7  10       82.04       83.81      2.94 o
  -2  -7  10       16.98       14.87      1.39 o
  -1  -7  10       77.96       77.55      2.05 o
   0  -7  10        6.79        6.76      0.80 o
   1  -7  10       83.06       89.92      2.99 o
   2  -7  10       16.09       18.36      1.60 o
   3  -7  10       31.99       33.78      4.78 o
  -5  -6  10       64.29       65.04      2.90 o
  -4  -6  10        1.18        2.08      0.95 o
  -3  -6  10      163.50      155.77      4.25 o
  -2  -6  10      159.85      156.27      4.12 o
  -1  -6  10       75.70       75.78      1.99 o
   0  -6  10       23.57       22.68      1.22 o
   1  -6  10       36.38       33.90      1.82 o
   2  -6  10      284.06      288.88      6.72 o
   3  -6  10      163.98      170.54      4.81 o
   4  -6  10       27.93       26.36      3.07 o
  -5  -5  10       60.44       65.95      2.90 o
  -4  -5  10       19.65       24.29      1.81 o
  -3  -5  10       67.33       62.54      3.36 o
  -2  -5  10      178.57      170.45      7.25 o
  -1  -5  10      239.87      233.78      3.69 o
   0  -5  10       71.42       73.81      1.71 o
   1  -5  10       91.71       91.84      2.95 o
   2  -5  10        1.75        1.47      0.87 o
   3  -5  10       33.77       34.13      2.02 o
   4  -5  10       22.37       25.10      2.51 o
  -5  -4  10       94.77      106.83      4.72 o
  -4  -4  10       76.96       83.40      2.38 o
  -3  -4  10       13.87       15.25      1.13 o
  -2  -4  10      212.50      203.06      3.92 o
  -1  -4  10      211.20      199.21      3.28 o
   0  -4  10      223.33      227.92      3.60 o
   1  -4  10      142.18      140.60      2.94 o
   2  -4  10      329.90      323.32      5.82 o
   3  -4  10       65.58       70.97      2.81 o
   4  -4  10       93.11      107.68      7.05 o
  -5  -3  10       33.61       37.21      1.77 o
  -4  -3  10       24.87       24.60      1.41 o
  -3  -3  10      150.84      140.90      3.82 o
  -2  -3  10       75.77       69.00      2.56 o
  -1  -3  10       93.25       88.30      2.43 o
   0  -3  10      193.65      194.34      3.22 o
   1  -3  10       99.82       93.67      2.26 o
   2  -3  10       29.24       29.39      1.55 o
   3  -3  10       48.03       49.03      1.82 o
   4  -3  10        0.01        1.10      0.95 o
  -5  -2  10        3.52        5.48      1.14 o
  -4  -2  10       44.75       45.66      1.77 o
  -3  -2  10       41.58       36.67      1.27 o
  -2  -2  10      115.67      114.90      2.23 o
  -1  -2  10       68.17       67.04      1.61 o
   0  -2  10       66.42       64.05      1.56 o
   1  -2  10       56.75       55.64      1.79 o
   2  -2  10      108.80      107.56      2.57 o
   3  -2  10       10.96       10.64      0.99 o
   4  -2  10       74.33       80.37      4.93 o
  -5  -1  10       27.18       25.39      2.45 o
  -4  -1  10       24.97       30.19      1.55 o
  -3  -1  10       19.41       24.40      1.33 o
  -2  -1  10       10.09       12.14      0.79 o
  -1  -1  10       25.06       23.35      0.96 o
   0  -1  10      204.18      203.04      3.80 o
   1  -1  10       90.23       87.28      2.19 o
   2  -1  10        6.57        5.22      0.70 o
   3  -1  10        3.08        2.94      0.68 o
   4  -1  10       75.58       78.68      2.37 o
  -5   0  10        4.57        4.10      1.06 o
  -4   0  10        0.44        0.47      0.51 o
  -3   0  10        4.78        4.61      0.60 o
  -2   0  10      297.00      275.40      4.25 o
  -1   0  10      286.34      273.79      4.18 o
   0   0  10      280.72      271.08      4.79 o
   1   0  10      140.65      140.13      2.97 o
   2   0  10      293.56      288.05      5.17 o
   3   0  10       72.51       72.21      2.15 o
   4   0  10       87.04       90.50      2.59 o
  -5   1  10       27.43       26.24      1.58 o
  -4   1  10       23.16       27.55      1.43 o
  -3   1  10       17.92       22.56      1.26 o
  -2   1  10        9.18       10.98      0.76 o
  -1   1  10       23.73       22.87      0.95 o
   0   1  10      203.66      200.10      4.39 o
   1   1  10       89.60       87.13      2.22 o
   2   1  10        6.81        4.55      0.71 o
   3   1  10        2.78        2.76      0.68 o
   4   1  10       74.48       77.19      3.13 o
  -5   2  10        3.47        5.84      1.06 o
  -4   2  10       43.65       44.79      1.72 o
  -3   2  10       43.76       36.00      1.92 o
  -2   2  10      110.95      108.18      2.21 o
  -1   2  10       69.97       67.58      1.61 o
   0   2  10       66.69       66.29      1.84 o
   1   2  10       53.38       53.38      1.67 o
   2   2  10      109.79      110.63      4.08 o
   3   2  10       12.76       10.47      1.21 o
   4   2  10       76.38       72.46      2.90 o
  -5   3  10       35.93       36.43      5.21 o
  -4   3  10       25.08       23.34      1.43 o
  -3   3  10      151.01      143.58      3.61 o
  -2   3  10       75.04       67.87      1.96 o
  -1   3  10       91.52       85.70      1.87 o
   0   3  10      191.88      193.24      4.25 o
   1   3  10       99.47       94.06      2.33 o
   2   3  10       28.84       30.11      1.65 o
   3   3  10       46.86       46.66      2.17 o
   4   3  10        0.00        0.37      0.78 o
  -5   4  10       94.32       98.21      3.46 o
  -4   4  10       75.50       78.92      2.86 o
  -3   4  10       13.83       15.86      1.13 o
  -2   4  10      205.30      200.52      4.55 o
  -1   4  10      208.78      202.98      3.84 o
   0   4  10      223.91      224.07      5.20 o
   1   4  10      145.27      143.64      3.81 o
   2   4  10      337.84      337.91     11.77 o
   3   4  10       69.20       68.86      2.64 o
   4   4  10       90.65       99.13      3.51 o
  -5   5  10       61.02       62.96      2.68 o
  -4   5  10       19.02       19.99      1.60 o
  -3   5  10       67.45       62.27      3.92 o
  -2   5  10      178.29      164.86      6.44 o
  -1   5  10      242.30      234.34      5.33 o
   0   5  10       72.06       68.89      2.38 o
   1   5  10       91.70       90.84      2.90 o
   2   5  10        1.74        2.77      0.86 o
   3   5  10       32.70       31.76      3.25 o
   4   5  10       23.28       22.68      1.86 o
  -5   6  10       63.57       59.26      3.07 o
  -4   6  10        1.23        1.03      0.73 o
  -3   6  10      163.74      159.55      4.20 o
  -2   6  10      156.40      159.30      4.12 o
  -1   6  10       71.41       72.78      2.43 o
   0   6  10       21.84       21.78      2.08 o
   1   6  10       35.72       35.93      3.62 o
   2   6  10      286.98      293.34      8.15 o
   3   6  10      166.91      170.49      4.68 o
  -4   7  10       94.65      103.70      4.05 o
  -3   7  10       82.10       81.24      2.82 o
  -2   7  10       15.60       15.52      1.34 o
  -1   7  10       78.97       76.24      2.51 o
   0   7  10        7.00        7.67      0.95 o
   1   7  10       83.29       85.83      2.86 o
   2   7  10       15.83       14.60      1.38 o
   3   7  10       30.96       29.63      1.82 o
  -4   8  10      228.34      219.31      5.55 o
  -3   8  10       56.73       55.93      4.23 o
  -2   8  10       35.40       34.01      2.33 o
  -1   8  10      196.98      181.58      4.55 o
   0   8  10      157.36      157.24      4.07 o
   1   8  10      195.60      208.79      5.16 o
   2   8  10      191.42      183.52      8.46 o
   3   8  10      171.37      175.98      4.81 o
  -4   9  10       23.51       20.05      1.64 o
  -3   9  10       99.08       94.86      3.43 o
  -2   9  10        4.96        5.39      0.91 o
  -1   9  10       69.24       64.78      2.38 o
   0   9  10      124.94      119.63      3.47 o
   1   9  10       23.72       25.55      1.60 o
   2   9  10       33.00       31.68      1.81 o
   3   9  10       10.95        9.06      1.25 o
  -3  10  10       53.84       52.51      2.30 o
  -2  10  10       69.27       68.89      2.51 o
  -1  10  10      149.74      145.05      3.94 o
   0  10  10       92.81       96.84      2.99 o
   1  10  10       62.05       60.87      3.98 o
   2  10  10       17.22       17.15      1.52 o
  -3  11  10        9.53       10.50      1.25 o
  -2  11  10        9.71        9.71      1.21 o
  -1  11  10      110.50      108.64      4.05 o
   0  11  10       43.54       41.97      1.95 o
   1  11  10        3.59        2.76      0.82 o
   2  11  10       15.32       16.34      1.47 o
  -2  12  10       35.65       36.41      1.90 o
  -1  12  10      191.32      180.91      4.64 o
   0  12  10      102.61       98.55      3.12 o
   1  12  10       67.00       71.89      2.69 o
  -1  13  10       16.19       17.01      1.43 o
   0  13  10       59.19       58.72      2.38 o
  -1 -12  11       13.56       14.60      1.47 o
   0 -12  11        8.85        5.52      1.72 o
  -2 -11  11       73.04       65.03      2.64 o
  -1 -11  11       30.48       32.71      3.56 o
   0 -11  11      104.62      102.26      4.90 o
   1 -11  11       38.86       37.90      2.20 o
  -3 -10  11      133.77      127.40      3.94 o
  -2 -10  11       50.74       48.55      3.07 o
  -1 -10  11        1.47        0.36      0.85 o
   0 -10  11       41.25       43.72      2.12 o
   1 -10  11       83.84       83.97      3.08 o
   2 -10  11      136.52      150.44      6.62 o
  -3  -9  11       33.60       37.56      2.08 o
  -2  -9  11       39.82       41.99      2.04 o
  -1  -9  11       37.75       35.12      1.95 o
   0  -9  11       89.59       84.44      4.17 o
   1  -9  11        8.87        9.50      1.30 o
   2  -9  11       49.07       54.08      2.58 o
  -4  -8  11        8.93        9.15      1.39 o
  -3  -8  11       23.16       23.38      1.78 o
  -2  -8  11       26.86       25.20      2.70 o
  -1  -8  11      124.72      119.39      5.03 o
   0  -8  11      185.29      187.19      7.05 o
   1  -8  11       17.52       18.70      1.60 o
   2  -8  11       43.16       44.21      2.34 o
  -4  -7  11       27.91       33.31      2.20 o
  -3  -7  11       90.35       93.44      3.25 o
  -2  -7  11      121.18      126.35      3.72 o
  -1  -7  11        0.13        0.37      0.77 o
   0  -7  11      204.98      201.83      4.98 o
   1  -7  11       26.77       27.45      1.82 o
   2  -7  11       31.17       36.65      2.94 o
   3  -7  11      103.29      107.90      5.15 o
  -4  -6  11       22.81       21.52      1.86 o
  -3  -6  11       22.49       22.07      2.02 o
  -2  -6  11       36.67       41.15      4.72 o
  -1  -6  11       41.84       38.88      1.49 o
   0  -6  11      193.93      187.86      7.66 o
   1  -6  11      185.63      187.92      4.86 o
   2  -6  11      109.72      106.89      3.55 o
   3  -6  11       10.31       10.82      2.39 o
  -4  -5  11       19.30       20.38      2.21 o
  -3  -5  11       28.34       28.00      2.51 o
  -2  -5  11       37.90       37.39      1.53 o
  -1  -5  11       16.15       17.10      0.95 o
   0  -5  11        2.35        2.33      0.82 o
   1  -5  11      117.61      121.13      3.60 o
   2  -5  11       48.78       50.80      3.92 o
   3  -5  11      102.70      102.69      3.60 o
  -5  -4  11        2.85        3.80      1.30 o
  -4  -4  11       17.97       21.07      2.13 o
  -3  -4  11       14.19       14.54      1.15 o
  -2  -4  11       66.15       66.59      1.98 o
  -1  -4  11       62.63       62.91      1.91 o
   0  -4  11       84.03       82.00      2.88 o
   1  -4  11       37.14       40.86      1.55 o
   2  -4  11       30.22       31.69      3.43 o
   3  -4  11       62.47       73.58      2.99 o
  -5  -3  11       96.23      108.16      3.04 o
  -4  -3  11      135.90      145.12      3.92 o
  -3  -3  11      152.87      150.91      3.42 o
  -2  -3  11       39.30       35.99      1.78 o
  -1  -3  11      197.73      201.30      3.37 o
   0  -3  11      137.92      140.83      3.63 o
   1  -3  11      115.38      121.08      2.81 o
   2  -3  11       53.30       52.16      2.20 o
   3  -3  11       36.09       40.04      2.25 o
  -5  -2  11       22.08       24.48      1.94 o
  -4  -2  11       25.91       23.94      1.46 o
  -3  -2  11       43.79       45.24      1.72 o
  -2  -2  11       18.92       20.22      1.04 o
  -1  -2  11       98.08       95.67      2.04 o
   0  -2  11      249.62      253.13      4.62 o
   1  -2  11      373.67      384.82      7.64 o
   2  -2  11      213.28      215.39      4.27 o
   3  -2  11      305.04      312.99      5.78 o
  -5  -1  11      103.52      114.32      8.64 o
  -4  -1  11       46.92       43.22      1.77 o
  -3  -1  11      140.03      141.48      2.79 o
  -2  -1  11      167.10      171.61      3.03 o
  -1  -1  11      151.74      147.60      2.71 o
   0  -1  11       12.89       13.77      0.99 o
   1  -1  11        6.58        7.67      0.80 o
   2  -1  11       19.64       23.26      1.34 o
   3  -1  11       12.25       13.54      1.13 o
   4  -1  11        2.61        3.56      0.89 o
  -5   0  11       25.70       30.24      2.16 o
  -4   0  11        1.32        0.95      0.62 o
  -3   0  11       70.07       56.98      1.62 o
  -2   0  11        5.88        2.73      0.56 o
  -1   0  11      293.18      284.82      4.41 o
   0   0  11       16.66       17.21      1.08 o
   1   0  11        5.99        6.27      0.75 o
   2   0  11       18.43       19.32      1.23 o
   3   0  11       96.29       99.68      2.69 o
   4   0  11       62.78       67.28      2.82 o
  -5   1  11      101.38      109.37      9.62 o
  -4   1  11       47.85       44.59      1.77 o
  -3   1  11      141.19      142.74      3.21 o
  -2   1  11      165.42      165.06      3.00 o
  -1   1  11      150.20      146.19      2.71 o
   0   1  11       11.59       13.12      0.97 o
   1   1  11        6.03        5.33      0.77 o
   2   1  11       19.04       19.71      1.47 o
   3   1  11       12.26       13.21      1.34 o
   4   1  11        2.47       -0.31      0.78 o
  -5   2  11       22.02       25.47      1.95 o
  -4   2  11       26.52       24.13      3.75 o
  -3   2  11       42.83       44.45      2.13 o
  -2   2  11       20.46       21.01      1.27 o
  -1   2  11       97.24       93.88      2.53 o
   0   2  11      255.78      248.43      4.62 o
   1   2  11      381.59      388.77      6.61 o
   2   2  11      216.16      218.53      8.09 o
   3   2  11      304.77      308.02      7.11 o
  -5   3  11       95.13       97.66      3.55 o
  -4   3  11      138.16      139.89      8.15 o
  -3   3  11      156.05      156.27      3.44 o
  -2   3  11       40.40       38.13      1.49 o
  -1   3  11      197.19      196.21      3.89 o
   0   3  11      137.20      136.96      4.17 o
   1   3  11      115.41      122.50      3.55 o
   2   3  11       53.23       52.31      2.25 o
   3   3  11       36.27       39.00      5.46 o
  -5   4  11        2.82        3.58      1.78 o
  -4   4  11       18.07       17.57      1.56 o
  -3   4  11       13.50       10.99      1.96 o
  -2   4  11       68.34       70.68      2.73 o
  -1   4  11       60.48       59.00      3.62 o
   0   4  11       83.59       83.08      2.73 o
   1   4  11       39.93       42.81      1.99 o
   2   4  11       32.13       31.35      1.82 o
   3   4  11       63.11       64.79      4.54 o
  -4   5  11       17.58       20.66      3.80 o
  -3   5  11       28.20       27.82      1.69 o
  -2   5  11       38.46       40.00      3.98 o
  -1   5  11       14.52       15.59      1.34 o
   0   5  11        2.07        2.36      1.16 o
   1   5  11      115.65      118.81      3.80 o
   2   5  11       49.37       49.78      2.30 o
   3   5  11      102.84       99.44      3.42 o
  -4   6  11       22.60       21.70      1.78 o
  -3   6  11       22.23       24.36      3.80 o
  -2   6  11       36.00       36.57      1.86 o
  -1   6  11       39.11       37.12      2.39 o
   0   6  11      191.86      190.09      4.77 o
   1   6  11      186.26      188.14      4.81 o
   2   6  11      109.81      105.12      3.42 o
   3   6  11        9.09       10.35      1.34 o
  -4   7  11       30.39       34.14      2.04 o
  -3   7  11       94.14       96.47      4.78 o
  -2   7  11      123.81      127.13      3.68 o
  -1   7  11        0.28       -0.04      0.65 o
   0   7  11      208.02      200.45      4.98 o
   1   7  11       27.17       27.92      1.73 o
   2   7  11       31.26       34.82      3.62 o
   3   7  11      103.22      105.01      3.60 o
  -4   8  11        8.84        8.71      1.53 o
  -3   8  11       22.81       21.05      1.64 o
  -2   8  11       27.11       28.53      1.78 o
  -1   8  11      126.04      119.85      3.55 o
   0   8  11      187.32      180.97      4.68 o
   1   8  11       17.90       19.59      3.13 o
   2   8  11       42.92       45.27      2.33 o
  -3   9  11       32.72       34.49      1.95 o
  -2   9  11       39.58       38.67      1.95 o
  -1   9  11       38.39       38.70      3.86 o
   0   9  11       89.84       84.73      2.90 o
   1   9  11        8.31        9.38      1.21 o
   2   9  11       48.27       52.16      2.82 o
  -3  10  11      134.22      121.13      3.81 o
  -2  10  11       52.45       53.75      2.30 o
  -1  10  11        1.96        3.26      0.87 o
   0  10  11       41.46       39.96      2.64 o
   1  10  11       81.03       85.58      3.03 o
  -2  11  11       72.99       74.51      2.73 o
  -1  11  11       31.82       34.30      2.27 o
   0  11  11      105.41      111.75      3.42 o
   1  11  11       40.10       42.97      2.70 o
  -1  12  11       14.53       11.81      1.34 o
   0  12  11       10.01       10.79      1.25 o
  -2 -10  12        2.32        4.13      1.12 o
  -1 -10  12       20.20       20.84      1.73 o
   0 -10  12       14.73       13.49      2.08 o
  -2  -9  12       26.36       29.77      2.33 o
  -1  -9  12       83.16       86.83      3.08 o
   0  -9  12       28.49       31.39      3.07 o
   1  -9  12      245.43      248.55      6.29 o
  -3  -8  12       70.11       68.93      2.86 o
  -2  -8  12       35.64       35.99      2.08 o
  -1  -8  12      101.66      103.76      4.72 o
   0  -8  12       55.81       57.27      3.37 o
   1  -8  12       48.12       56.89      2.51 o
   2  -8  12       42.82       50.19      3.37 o
  -3  -7  12       17.12       15.84      1.65 o
  -2  -7  12       74.09       67.11      2.73 o
  -1  -7  12      142.82      140.92      4.78 o
   0  -7  12       50.74       53.43      5.82 o
   1  -7  12       85.98       87.97      3.21 o
   2  -7  12       36.38       39.67      2.57 o
  -4  -6  12       43.68       48.56      2.56 o
  -3  -6  12       26.37       27.73      1.99 o
  -2  -6  12       17.34       18.77      1.65 o
  -1  -6  12        0.05       -0.17      0.86 o
   0  -6  12       91.57       90.38      3.03 o
   1  -6  12      286.39      285.93      6.81 o
   2  -6  12       55.23       59.22      2.64 o
  -4  -5  12       16.92       16.44      1.73 o
  -3  -5  12       80.38       82.89      5.09 o
  -2  -5  12      117.09      129.37      3.86 o
  -1  -5  12        6.36       10.27      1.84 o
   0  -5  12       55.22       52.35      2.25 o
   1  -5  12       46.99       47.76      2.25 o
   2  -5  12      123.07      131.68      4.07 o
  -4  -4  12      105.35      118.05      4.66 o
  -3  -4  12       93.31       98.16      2.82 o
  -2  -4  12       21.65       22.03      1.37 o
  -1  -4  12       56.14       59.39      1.62 o
   0  -4  12        6.53        8.16      0.89 o
   1  -4  12       41.49       42.20      2.08 o
   2  -4  12       36.04       39.00      5.03 o
   3  -4  12       47.09       49.34      2.56 o
  -4  -3  12      115.25      129.22      3.87 o
  -3  -3  12       28.93       33.65      1.63 o
  -2  -3  12       54.93       64.41      2.30 o
  -1  -3  12       28.72       29.24      1.43 o
   0  -3  12      212.86      209.84     12.87 o
   1  -3  12       85.07       88.24      5.39 o
   2  -3  12        1.45        1.41      0.95 o
   3  -3  12       23.26       27.23      4.23 o
  -4  -2  12        8.56        9.26      1.13 o
  -3  -2  12       38.86       39.53      1.70 o
  -2  -2  12       60.73       65.86      2.09 o
  -1  -2  12       51.41       53.74      2.27 o
   0  -2  12      146.89      149.71      4.02 o
   1  -2  12       16.74       17.94      1.23 o
   2  -2  12       46.49       47.20      1.79 o
   3  -2  12      107.50      114.63      3.90 o
  -4  -1  12       56.50       61.39      4.84 o
  -3  -1  12       55.32       54.42      1.69 o
  -2  -1  12      191.10      193.92      3.45 o
  -1  -1  12       41.57       39.23      1.36 o
   0  -1  12       31.41       31.33      1.41 o
   1  -1  12        4.58        4.53      1.33 o
   2  -1  12       13.60       12.36      1.38 o
   3  -1  12       41.83       45.20      1.86 o
  -4   0  12        0.05       -0.52      0.79 o
  -3   0  12       51.03       49.59      1.86 o
  -2   0  12      120.36      115.46      2.47 o
  -1   0  12       93.78       98.79      2.21 o
   0   0  12       89.30       84.08      2.29 o
   1   0  12       46.46       52.23      1.84 o
   2   0  12       76.12       82.98      2.88 o
   3   0  12       29.11       30.78      1.91 o
  -4   1  12       56.07       60.28      2.15 o
  -3   1  12       58.58       55.21      3.10 o
  -2   1  12      194.67      193.15      3.96 o
  -1   1  12       41.89       39.78      1.45 o
   0   1  12       31.16       33.23      1.42 o
   1   1  12        4.39        3.79      0.73 o
   2   1  12       14.67       17.30      2.08 o
   3   1  12       42.47       43.15      2.21 o
  -4   2  12        8.49        8.88      1.06 o
  -3   2  12       39.06       37.63      1.65 o
  -2   2  12       60.18       62.01      1.98 o
  -1   2  12       53.24       54.88      1.86 o
   0   2  12      147.66      139.03      3.90 o
   1   2  12       17.37       20.34      2.76 o
   2   2  12       47.23       47.14      2.25 o
   3   2  12      107.58      112.07      5.27 o
  -4   3  12      112.50      127.79      9.32 o
  -3   3  12       27.75       32.71      1.55 o
  -2   3  12       56.70       63.24      2.09 o
  -1   3  12       29.04       28.10      3.31 o
   0   3  12      215.03      206.29      5.12 o
   1   3  12       87.99       90.01      3.03 o
   2   3  12        1.60        3.36      0.91 o
   3   3  12       22.40       26.56      3.86 o
  -4   4  12      105.36      115.24      3.86 o
  -3   4  12       94.05       94.73      4.17 o
  -2   4  12       21.93       20.77      1.60 o
  -1   4  12       57.55       53.18      2.25 o
   0   4  12        5.63        6.12      0.99 o
   1   4  12       38.84       38.56      1.99 o
   2   4  12       33.26       32.67      1.95 o
   3   4  12       45.43       48.44      2.43 o
  -4   5  12       16.71       15.82      2.64 o
  -3   5  12       78.66       80.61      2.99 o
  -2   5  12      117.76      128.42      3.77 o
  -1   5  12        5.89        7.36      1.04 o
   0   5  12       51.64       48.88      2.27 o
   1   5  12       47.53       45.90      2.21 o
   2   5  12      121.97      127.76      3.94 o
  -4   6  12       43.34       48.41      2.42 o
  -3   6  12       26.54       25.39      1.86 o
  -2   6  12       17.30       16.80      1.52 o
  -1   6  12        0.05       -0.29      0.74 o
   0   6  12       91.72       88.36      3.62 o
   1   6  12      285.17      293.54      6.81 o
   2   6  12       53.12       59.58      2.60 o
  -3   7  12       17.61       18.23      1.60 o
  -2   7  12       74.55       70.21      4.78 o
  -1   7  12      141.63      142.33      4.03 o
   0   7  12       47.93       52.83      2.34 o
   1   7  12       86.77       91.88      3.16 o
   2   7  12       34.93       34.66      2.08 o
  -3   8  12       69.94       68.86      3.31 o
  -2   8  12       34.88       32.69      2.15 o
  -1   8  12      100.96       99.86      3.34 o
   0   8  12       55.17       59.34      2.47 o
   1   8  12       48.41       54.13      2.43 o
   2   8  12       45.08       54.05      2.56 o
  -2   9  12       26.07       26.88      1.81 o
  -1   9  12       82.10       86.99      3.08 o
   0   9  12       27.53       30.24      1.82 o
   1   9  12      245.38      259.74      6.29 o
  -2  10  12        2.51        3.75      0.98 o
  -1  10  12       20.99       20.37      1.66 o
   0  10  12       15.46       13.89      1.43 o
  -2  -8  13        6.79        8.65      2.76 o
  -1  -8  13       16.86       17.95      2.82 o
   0  -8  13       19.93       22.68      2.70 o
  -2  -7  13      126.59      119.48      3.86 o
  -1  -7  13       38.82       43.79      2.30 o
   0  -7  13       20.56       23.61      1.86 o
   1  -7  13       53.04       53.88      2.56 o
  -3  -6  13        1.92        4.41      1.21 o
  -2  -6  13        6.69        8.45      1.34 o
  -1  -6  13       56.76       54.07      2.51 o
   0  -6  13        7.39        8.42      1.78 o
   1  -6  13       11.45       12.69      1.52 o
  -3  -5  13      114.19      130.78      5.82 o
  -2  -5  13      117.94      118.58      3.81 o
  -1  -5  13       90.22       94.13      3.29 o
   0  -5  13       15.02       15.40      1.66 o
   1  -5  13       43.37       39.00      2.21 o
   2  -5  13       50.44       57.17      4.05 o
  -3  -4  13       62.71       65.97      2.82 o
  -2  -4  13        6.48        5.40      1.17 o
  -1  -4  13        7.17        5.54      1.17 o
   0  -4  13       12.02       14.16      1.47 o
   1  -4  13       22.14       22.73      1.86 o
   2  -4  13       26.10       28.78      2.21 o
  -3  -3  13        7.25        7.99      1.06 o
  -2  -3  13       32.62       37.65      1.65 o
  -1  -3  13       98.87      110.13      3.82 o
   0  -3  13       30.33       33.84      1.90 o
   1  -3  13       37.59       44.26      3.19 o
   2  -3  13       12.59       15.93      1.69 o
  -4  -2  13       52.70       67.97      2.90 o
  -3  -2  13       35.57       37.42      1.99 o
  -2  -2  13        0.48        0.67      0.68 o
  -1  -2  13       87.94       92.47      2.57 o
   0  -2  13        8.86        8.17      1.20 o
   1  -2  13       23.64       24.73      1.90 o
   2  -2  13        6.96        4.05      1.72 o
  -4  -1  13        6.07        7.37      1.34 o
  -3  -1  13       27.94       34.64      2.08 o
  -2  -1  13       58.31       57.37      2.03 o
  -1  -1  13      151.75      164.49      3.14 o
   0  -1  13       69.90       72.24      2.21 o
   1  -1  13      172.90      187.54      4.03 o
   2  -1  13      201.96      219.31      4.58 o
  -4   0  13       37.03       37.38      2.32 o
  -3   0  13        3.28        4.82      0.89 o
  -2   0  13        0.00        1.42      0.66 o
  -1   0  13       25.24       29.92      1.29 o
   0   0  13       24.70       28.20      1.41 o
   1   0  13      294.63      293.44      5.57 o
   2   0  13      130.04      154.06      4.42 o
  -4   1  13        6.96        8.48      1.90 o
  -3   1  13       28.09       33.16      1.66 o
  -2   1  13       58.54       61.16      2.08 o
  -1   1  13      154.14      161.12      3.61 o
   0   1  13       71.34       75.65      2.77 o
   1   1  13      174.20      189.55      4.98 o
   2   1  13      203.72      221.82      5.64 o
  -4   2  13       51.32       61.44      2.77 o
  -3   2  13       36.07       33.87      1.65 o
  -2   2  13        0.47        0.28      0.60 o
  -1   2  13       87.82       90.96      3.08 o
   0   2  13        8.96        9.62      2.51 o
   1   2  13       22.83       24.22      1.86 o
   2   2  13        6.37        6.74      1.21 o
  -3   3  13        6.02        4.14      1.78 o
  -2   3  13       29.63       29.37      1.86 o
  -1   3  13      100.08      110.53      3.47 o
   0   3  13       32.55       33.45      2.15 o
   1   3  13       38.60       37.65      2.08 o
   2   3  13       12.91       15.74      1.60 o
  -3   4  13       63.10       66.52      2.77 o
  -2   4  13        6.43        5.47      1.04 o
  -1   4  13        7.02        7.70      1.96 o
   0   4  13       12.64       13.74      1.39 o
   1   4  13       22.12       24.36      1.86 o
   2   4  13       25.16       27.08      2.04 o
  -3   5  13      116.41      126.37      5.82 o
  -2   5  13      117.50      118.55      3.77 o
  -1   5  13       90.32       92.75      3.21 o
   0   5  13       15.98       13.71      1.43 o
   1   5  13       43.49       45.18      2.25 o
   2   5  13       53.09       64.97      4.72 o
  -3   6  13        2.06        4.03      1.59 o
  -2   6  13        6.64        5.63      1.08 o
  -1   6  13       56.75       56.55      2.43 o
   0   6  13        7.49        8.53      1.25 o
   1   6  13       11.30       10.96      1.34 o
  -2   7  13      123.08      119.91      3.81 o
  -1   7  13       37.72       38.20      2.08 o
   0   7  13       20.06       22.30      1.82 o
   1   7  13       50.00       54.00      2.47 o
  -2   8  13        6.86        6.56      1.17 o
  -1   8  13       16.57       17.06      1.84 o
   0   8  13       19.37       21.58      1.78 o
  -1  -6  14       10.17        9.71      1.47 o
  -2  -5  14        7.57        7.81      1.39 o
  -1  -5  14       26.01       25.50      2.04 o
   0  -5  14       67.22       74.79      5.52 o
  -2  -4  14       30.22       34.12      2.33 o
  -1  -4  14        5.04        6.66      1.29 o
   0  -4  14        6.11        8.60      1.25 o
   1  -4  14       74.37       73.44      4.17 o
  -2  -3  14       21.46       23.09      1.91 o
  -1  -3  14       60.10       65.90      3.98 o
   0  -3  14       40.34       42.18      3.19 o
   1  -3  14        0.76        2.33      1.47 o
  -3  -2  14       33.28       35.07      2.21 o
  -2  -2  14        3.07        3.05      0.86 o
  -1  -2  14       23.78       26.23      1.60 o
   0  -2  14       24.08       23.53      1.86 o
   1  -2  14        6.54        7.11      1.84 o
  -3  -1  14       27.27       33.37      2.18 o
  -2  -1  14      118.87      133.03      4.07 o
  -1  -1  14      140.06      163.93      6.38 o
   0  -1  14       76.79       87.64      3.21 o
   1  -1  14       82.44       90.48      4.54 o
  -3   0  14        7.10        4.83      1.15 o
  -2   0  14       10.34       11.69      1.47 o
  -1   0  14       77.29       79.81      2.99 o
   0   0  14       65.73       70.17      2.77 o
   1   0  14        0.34        0.32      0.82 o
  -3   1  14       27.23       32.81      2.25 o
  -2   1  14      116.57      129.16      3.28 o
  -1   1  14      137.12      153.23      4.42 o
   0   1  14       77.24       84.84      3.08 o
   1   1  14       84.13       87.28      4.29 o
  -3   2  14       33.28       34.79      2.12 o
  -2   2  14        3.22        4.12      1.04 o
  -1   2  14       23.37       22.46      1.78 o
   0   2  14       24.09       25.08      1.91 o
   1   2  14        6.60        5.36      1.08 o
  -2   3  14       21.78       21.30      1.81 o
  -1   3  14       58.77       60.98      2.64 o
   0   3  14       40.67       45.26      2.76 o
   1   3  14        0.63        0.94      0.82 o
  -2   4  14       31.38       31.43      1.99 o
  -1   4  14        4.82        5.46      1.03 o
   0   4  14        6.06        7.62      1.21 o
  -2   5  14        8.50        7.69      1.25 o
  -1   5  14       24.86       23.42      1.90 o
   0   5  14       66.88       70.72      3.00 o
  -1   6  14       10.07       12.19      1.43 o
 
